# Supplementary material for: Suppression Subtractive Hybridization Reveals Transcript Profiling of Chlorella under Heterotrophy to Photoautotrophy Transition
Source: PLoS One. 2012 Nov 29;7(11):e50414. doi: 10.1371/journal.pone.0050414 (PMC3510161; doi:10.1371/journal.pone.0050414)
Supplement: Table S3 — Functional annotation and bioinformatics analysis of the properly assembled contigs and singletons from the forward library. The ESTs with significant database threshold E-value of at least 1e-5 were classified into putative functional categories. (XLS) [file pone.0050414.s009.xls]

## Sheet: G+Y_Total_Info
Table S3 Functional annotation and bioinformatics analysis of the properly assembled contigs and singletons from forward library. The ESTs with significant database threshold E-value of 1e-5 or better were classified into putative functional categories.
Unigene ID	Unigene length	Unigene GC(%)	PolyA(T)	Clustered EST	ORF				Blastn NCBI Nt					Blastx NCBI Nr					Blastx SWISSPROT					Blastx KEGG						COG								Interpro	GO			Clustered EST
					Start	End	Length(bp)	GC(%)	Best hits	Identity	Score	E-value	Annotation	Best hits	Identity	Score	E-value	Annotation	Best hits	Identity	Score	E-value	Annotation	Best hits	Identity	Score	E-value	Annotation	Pathway	Portein in COG	E-value	Organism	Function code	COG id	COG class defination	Functional categories(Fist Level)	Functional categories(Second Level)		Molecular Function	Cellular Component	Biological Process
FYG001	314	66.88		1	46	312	267	67.04	emb|FP093885.1|	87	71.9	2e-09	Phyllostachys edulis cDNA clone: bphyst011n15, full insert sequence	gi|37731421|gb|AAO23119.1|	70	92.4	4e-26	ribosomal protein L2 [Brassica juncea]	sp|Q42064|RL83_ARATH	70	92	2e-27	60S ribosomal protein L8-3 OS=Arabidopsis thaliana GN=RPL8C PE=2 SV=2	ath:AT4G36130	70	92	2e-26	60S ribosomal protein L8 (RPL8C) ; K02938 large subunit ribosomal protein L8e		YIL018w	6e-20	Sce	J	COG0090	Ribosomal protein L2	INFORMATION STORAGE AND PROCESSING	Translation, ribosomal structure and biogenesis	|IPR002171:Ribosomal protein L2|IPR012340:Nucleic acid-binding, OB-fold|	|GO:0003735:structural constituent of ribosome|	|GO:0005622:intracellular|GO:0005840:ribosome|	|GO:0006412:translation|	|C01_G-Y1.ab1|
FYG002	288	64.58		1	245	3	243	64.61	gb|BT080413.1|	84	95.6	1e-16	Caligus clemensi clone ccle-evs-514-023 60S ribosomal protein L10 putative mRNA, complete cds	gi|15223382|ref|NP_174013.1|	88	146	6e-34	ribosomal protein L10 [Arabidopsis thaliana]	sp|Q08770|RL102_ARATH	88	146	3e-35	60S ribosomal protein L10-2 OS=Arabidopsis thaliana GN=RPL10B PE=2 SV=2	ath:AT1G26910	88	146	3e-34	60S ribosomal protein L10 (RPL10B) ; K02866 large subunit ribosomal protein L10e		SPBC18E5.04	2e-27	Spo	J	COG0197	Ribosomal protein L16/L10E	INFORMATION STORAGE AND PROCESSING	Translation, ribosomal structure and biogenesis	|IPR001197:Ribosomal protein L10e|	|GO:0003735:structural constituent of ribosome|	|GO:0005622:intracellular|GO:0005840:ribosome|	|GO:0006412:translation|	|C06_ZX-FJHSC.ab1|
FYG003	245	66.12		1	209	3	207	65.22	ref|XM_001694899.1|	90	75.8	1e-10	Chlamydomonas reinhardtii ribosomal protein L24, component of cytosolic 80S ribosome and 60S large subunit (RPL24) mRNA, complete cds	gi|89242347|gb|ABD64592.1|	78	100	4e-20	ribosomal protein L24 [Chlamydomonas sp. ICE-L]	sp|P50888|RL24_HORVU	61	80.9	2e-15	60S ribosomal protein L24 OS=Hordeum vulgare GN=RPL24 PE=2 SV=1	cre:CHLREDRAFT_109252	70	93.2	4e-18	hypothetical protein		SPCC330.14c	2e-11	Spo	J	COG2075	Ribosomal protein L24E	INFORMATION STORAGE AND PROCESSING	Translation, ribosomal structure and biogenesis	|IPR000988:Ribosomal protein L24e|IPR011017:TRASH|	|GO:0003735:structural constituent of ribosome|	|GO:0005622:intracellular|GO:0005840:ribosome|	|GO:0006412:translation|	|C07_0912290219_7_T7.ab1|
FYG004	385	66.49		1	343	2	342	66.37	ref|XM_001760951.1|	91	131	3e-27	Physcomitrella patens subsp. patens predicted protein (PHYPADRAFT_208348) mRNA, complete cds	gi|159474676|ref|XP_001695451.1|	72	125	1e-27	ribosomal protein L23a [Chlamydomonas reinhardtii]	sp|O22644|RL23A_FRIAG	68	117	2e-26	60S ribosomal protein L23A OS=Fritillaria agrestis GN=RPL23A PE=2 SV=1	cre:CHLREDRAFT_174711	72	125	5e-28	RPL23a; ribosomal protein L23a, component of cytosolic 80S ribosome and 60S large subunit ; K02893 large subunit ribosomal protein L23Ae		SPBC4F6.04	1e-17	Spo	J	COG0089	Ribosomal protein L23	INFORMATION STORAGE AND PROCESSING	Translation, ribosomal structure and biogenesis	|IPR005633:Ribosomal protein L23/L25, N-terminal|IPR012677:Nucleotide-binding, alpha-beta plait|IPR012678:Ribosomal protein L23/L15e, core|IPR013025:Ribosomal protein L25/L23|	|GO:0000166:nucleotide binding|			|D11_G-Y3.ab1|
FYG005	386	71.76		1	326	3	324	71.6	ref|XM_001697742.1|	84	87.7	4e-14	Chlamydomonas reinhardtii strain CC-503 cw92 mt+	gi|223673992|pdb|3EJX|A	69	172	8e-42	diaminopimelate Epimerase [Arabidopsis Thaliana]	sp|Q9LFG2|DAPF_ARATH	69	172	4e-43	Diaminopimelate epimerase, chloroplastic OS=Arabidopsis thaliana GN=DAPF PE=2 SV=1	ath:AT3G53580	69	172	4e-42	diaminopimelate epimerase family protein ; K01778 diaminopimelate epimerase [EC:5.1.1.7]		alr2048	4e-36	Nos	E	COG0253	Diaminopimelate epimerase	METABOLISM	Amino acid transport and metabolism	|IPR000408:Regulator of chromosome condensation, RCC1|IPR001653:Diaminopimelate epimerase|	|GO:0008837:diaminopimelate epimerase activity|		|GO:0009089:lysine biosynthetic process via diaminopimelate|	|E01_G-Y2.ab1|
FYG006	290	65.52		1	203	3	201	64.18	ref|XM_002460031.1|	92	137	4e-29	Sorghum bicolor hypothetical protein, mRNA	gi|255084545|ref|XP_002508847.1|	85	144	3e-33	ribosomal protein L44 [Micromonas sp. RCC299]	sp|P52809|RL44_PICJA	80	134	2e-31	60S ribosomal protein L44 OS=Pichia jadinii GN=RPL44 PE=3 SV=2	bfo:BRAFLDRAFT_92142	84	136	3e-31	hypothetical protein ; K02929 large subunit ribosomal protein L44e		YNL162w	9e-30	Sce	J	COG1631	Ribosomal protein L44E	INFORMATION STORAGE AND PROCESSING	Translation, ribosomal structure and biogenesis	|IPR000552:Ribosomal protein L44e|IPR011332:Ribosomal protein, zinc-binding|	|GO:0003735:structural constituent of ribosome|	|GO:0005622:intracellular|GO:0005840:ribosome|	|GO:0006412:translation|	|E01_G-Y3.ab1|
FYG007	202	66.83		1	151	2	150	65.33	ref|XM_001699745.1|	88	137	2e-29	Chlamydomonas reinhardtii strain CC-503 cw92 mt+	gi|224135747|ref|XP_002322150.1|	92	100	4e-20	ribosomal protein S3 [Populus trichocarpa]	sp|Q9FJA6|RS33_ARATH	90	97.4	2e-20	40S ribosomal protein S3-3 OS=Arabidopsis thaliana GN=RPS3C PE=2 SV=1	osa:4333308	92	100	3e-20	Os03g0577000; hypothetical protein ; K02985 small subunit ribosomal protein S3e		YNL178w	7e-16	Sce	J	COG0092	Ribosomal protein S3	INFORMATION STORAGE AND PROCESSING	Translation, ribosomal structure and biogenesis	|IPR001351:Ribosomal protein S3, C-terminal|	|GO:0003735:structural constituent of ribosome|	|GO:0005622:intracellular|GO:0005840:ribosome|	|GO:0006412:translation|	|E04_G-Y3.ab1|
FYG008	214	67.76		1	73	213	141	63.83	ref|XM_001699745.1|	88	137	3e-29	Chlamydomonas reinhardtii strain CC-503 cw92 mt+	gi|116783944|gb|ABK23152.1|	87	91.3	3e-17	ribosomal protein S3 [Picea sitchensis]	sp|Q9FJA6|RS33_ARATH	89	87.4	2e-17	40S ribosomal protein S3-3 OS=Arabidopsis thaliana GN=RPS3C PE=2 SV=1	osa:4333308	91	90.1	3e-17	Os03g0577000; hypothetical protein ; K02985 small subunit ribosomal protein S3e		YNL178w	7e-14	Sce	J	COG0092	Ribosomal protein S3	INFORMATION STORAGE AND PROCESSING	Translation, ribosomal structure and biogenesis	|IPR001351:Ribosomal protein S3, C-terminal|	|GO:0003735:structural constituent of ribosome|	|GO:0005622:intracellular|GO:0005840:ribosome|	|GO:0006412:translation|	|E06_G-Y1.ab1|
FYG009	295	65.76		1	256	2	255	65.1	gb|BT080413.1|	84	95.6	1e-16	Caligus clemensi clone ccle-evs-514-023 60S ribosomal protein L10 putative mRNA, complete cds	gi|15223382|ref|NP_174013.1|	88	146	6e-34	ribosomal protein L10 [Arabidopsis thaliana]	sp|Q08770|RL102_ARATH	88	146	3e-35	60S ribosomal protein L10-2 OS=Arabidopsis thaliana GN=RPL10B PE=2 SV=2	ath:AT1G26910	88	146	3e-34	60S ribosomal protein L10 (RPL10B) ; K02866 large subunit ribosomal protein L10e		SPBC18E5.04	2e-27	Spo	J	COG0197	Ribosomal protein L16/L10E	INFORMATION STORAGE AND PROCESSING	Translation, ribosomal structure and biogenesis	|IPR001197:Ribosomal protein L10e|	|GO:0003735:structural constituent of ribosome|	|GO:0005622:intracellular|GO:0005840:ribosome|	|GO:0006412:translation|	|E07_G-Y2.ab1|
FYG010	361	67.31		1	60	359	300	67.33	ref|XM_001693443.1|	88	105	2e-19	Chlamydomonas reinhardtii ribosomal protein S16, component of cytosolic 80S ribosome and 40S small subunit (RPS16) mRNA, complete cds	gi|145346723|ref|XP_001417833.1|	77	146	6e-34	ribosomal protein S16 [Ostreococcus lucimarinus CCE9901]	sp|O22647|RS16_FRIAG	67	137	1e-32	40S ribosomal protein S16 OS=Fritillaria agrestis GN=RPS16 PE=2 SV=1	olu:OSTLU_31856	77	146	3e-34	RPS16; Ribosomal protein S16, component of cytosolic 80S ribosome and 40S small subunit; K02960 small subunit ribosomal protein S16e		YMR143w	1e-32	Sce	J	COG0103	Ribosomal protein S9	INFORMATION STORAGE AND PROCESSING	Translation, ribosomal structure and biogenesis	|IPR000754:Ribosomal protein S9|IPR014721:Ribosomal protein S5 domain 2-type fold|	|GO:0003735:structural constituent of ribosome|	|GO:0005622:intracellular|GO:0005840:ribosome|	|GO:0006412:translation|	|F06_G-Y1.ab1|
FYG011	460	65.65		1	190	2	189	60.32	gb|GQ355311.1|	94	186	7e-44	Chlorella pyrenoidosa isolate F-9 chloroplast ribulose-1,5-bisphosphate carboxylase/oxygenase small subunit (rbcS) mRNA, complete cds; nuclear gene for chloroplast product	gi|255760385|gb|ACU32661.1|	91	71.2	3e-11	chloroplast ribulose-1,5-bisphosphate carboxylase/oxygenase small subunit [Chlorella pyrenoidosa]																								|F10_G-Y2.ab1|
FYG012	222	68.02		1	81	221	141	63.83	ref|XM_001699745.1|	89	174	1e-40	Chlamydomonas reinhardtii strain CC-503 cw92 mt+	gi|116783944|gb|ABK23152.1|	90	117	3e-25	ribosomal protein S3 [Picea sitchensis]	sp|Q9FJA6|RS33_ARATH	90	114	2e-25	40S ribosomal protein S3-3 OS=Arabidopsis thaliana GN=RPS3C PE=2 SV=1	osa:4333308	91	116	3e-25	Os03g0577000; hypothetical protein ; K02985 small subunit ribosomal protein S3e		YNL178w	5e-20	Sce	J	COG0092	Ribosomal protein S3	INFORMATION STORAGE AND PROCESSING	Translation, ribosomal structure and biogenesis	|IPR001351:Ribosomal protein S3, C-terminal|	|GO:0003735:structural constituent of ribosome|	|GO:0005622:intracellular|GO:0005840:ribosome|	|GO:0006412:translation|	|G+Y-4_C06_044.ab1|
FYG013	312	63.14		1	48	311	264	60.61	ref|XM_001703627.1|	89	153	7e-34	Chlamydomonas reinhardtii ribosomal protein L22, component of cytosolic 80S ribosome and 60S large subunit (RPL22) mRNA, complete cds	gi|225431737|ref|XP_002268941.1|	61	74.7	3e-12	ribosomal protein L22 [Vitis vinifera]	sp|Q9M9W1|RL222_ARATH	56	71.6	1e-12	60S ribosomal protein L22-2 OS=Arabidopsis thaliana GN=RPL22B PE=2 SV=1	cre:CHLREDRAFT_195131	54	72	9e-12	RPL22; ribosomal protein L22, component of cytosolic 80S ribosome and 60S large subunit ; K02891 large subunit ribosomal protein L22e										|IPR002671:Ribosomal protein L22e|	|GO:0003735:structural constituent of ribosome|	|GO:0005622:intracellular|GO:0005840:ribosome|	|GO:0006412:translation|	|G+Y-4_D02_010.ab1|
FYG014	191	62.3		1	149	3	147	61.9	emb|FP093740.1|	82	71.9	1e-09	Phyllostachys edulis cDNA clone: bphyst012j10, full insert sequence	gi|159489791|ref|XP_001702878.1|	83	75.5	2e-12	ribosomal protein L38 [Chlamydomonas reinhardtii]	sp|O22860|RL38_ARATH	81	73.9	2e-13	60S ribosomal protein L38 OS=Arabidopsis thaliana GN=RPL38A PE=2 SV=1	cre:CHLREDRAFT_194928	83	75.5	8e-13	RPL38; ribosomal protein L38, component of cytosolic 80S ribosome and 60S large subunit ; K02923 large subunit ribosomal protein L38e										|IPR002675:Ribosomal protein L38e|	|GO:0003735:structural constituent of ribosome|	|GO:0005622:intracellular|GO:0005840:ribosome|	|GO:0006412:translation|	|G+Y-5_C02_012.ab1|
FYG015	599	68.28		1	561	124	438	68.95	ref|XM_001689821.1|	87	139	2e-29	Chlamydomonas reinhardtii ribosomal protein L6, component of cytosolic 80S ribosome and 60S large subunit (RPL6) mRNA, complete cds	gi|159463286|ref|XP_001689873.1|	65	170	6e-42	ribosomal protein L6 [Chlamydomonas reinhardtii]	sp|Q9FZ76|RL61_ARATH	64	148	7e-41	60S ribosomal protein L6-1 OS=Arabidopsis thaliana GN=RPL6A PE=2 SV=1	cre:CHLREDRAFT_183518	65	170	3e-42	RPL6; ribosomal protein L6, component of cytosolic 80S ribosome and 60S large subunit ; K02934 large subunit ribosomal protein L6e		SPCC622.18	2e-20	Spo	J	COG2163	Ribosomal protein L14E/L6E/L27E	INFORMATION STORAGE AND PROCESSING	Translation, ribosomal structure and biogenesis	|IPR000915:Ribosomal protein L6E|IPR005568:Ribosomal protein L6, N-terminal|	|GO:0003735:structural constituent of ribosome|	|GO:0005622:intracellular|GO:0005840:ribosome|	|GO:0006412:translation|	|G+Y-5_D07_057.ab1|
FYG016	298	62.08		1	266	3	264	60.23	ref|XM_001703627.1|	90	161	3e-36	Chlamydomonas reinhardtii ribosomal protein L22, component of cytosolic 80S ribosome and 60S large subunit (RPL22) mRNA, complete cds	gi|159491449|ref|XP_001703679.1|	76	105	2e-21	ribosomal protein L22 [Chlamydomonas reinhardtii]	sp|Q9M9W1|RL222_ARATH	73	100	3e-21	60S ribosomal protein L22-2 OS=Arabidopsis thaliana GN=RPL22B PE=2 SV=1	cre:CHLREDRAFT_195131	76	105	9e-22	RPL22; ribosomal protein L22, component of cytosolic 80S ribosome and 60S large subunit ; K02891 large subunit ribosomal protein L22e		SPAC11E3.15	5e-11	---	---	---	---	---	---	|IPR002671:Ribosomal protein L22e|	|GO:0003735:structural constituent of ribosome|	|GO:0005622:intracellular|GO:0005840:ribosome|	|GO:0006412:translation|	|G+Y-5_E01_007.ab1|
FYG017	360	60.83		1	278	3	276	62.32																																		|G+Y-5_F04_022.ab1|
FYG018	234	65.81		1					gb|CP000930.2|	91	61.9	1e-06	Heliobacterium modesticaldum Ice1, complete genome	gi|255069915|ref|XP_002507039.1|	57	73.2	9e-12	ribosomal protein S13 [Micromonas sp. RCC299]																				|IPR001892:Ribosomal protein S13|IPR010979:Ribosomal protein S13-like, H2TH|	|GO:0003676:nucleic acid binding|GO:0003723:RNA binding|GO:0003735:structural constituent of ribosome|	|GO:0005622:intracellular|GO:0005840:ribosome|	|GO:0006412:translation|	|G+Y-5_F08_054.ab1|
FYG019	368	72.28		1	315	1	315	71.75	ref|XM_001697742.1|	84	87.7	4e-14	Chlamydomonas reinhardtii strain CC-503 cw92 mt+	gi|15231841|ref|NP_190926.1|	70	122	1e-29	diaminopimelate epimerase family protein [Arabidopsis thaliana]	sp|Q9LFG2|DAPF_ARATH	70	122	5e-31	Diaminopimelate epimerase, chloroplastic OS=Arabidopsis thaliana GN=DAPF PE=2 SV=1	ath:AT3G53580	70	122	5e-30	diaminopimelate epimerase family protein ; K01778 diaminopimelate epimerase [EC:5.1.1.7]		alr2048	6e-21	Nos	E	COG0253	Diaminopimelate epimerase	METABOLISM	Amino acid transport and metabolism	|IPR000408:Regulator of chromosome condensation, RCC1|IPR001653:Diaminopimelate epimerase|	|GO:0008837:diaminopimelate epimerase activity|		|GO:0009089:lysine biosynthetic process via diaminopimelate|	|G+Y-5_G09_067.ab1|
FYG020	353	66.86		1	288	1	288	67.01	ref|XM_002504263.1|	81	99.6	1e-17	Micromonas sp. RCC299 chromosome 9 predicted protein (MICPUN_108906) mRNA, complete cds	gi|8131699|dbj|BAA96366.1|	84	129	2e-30	ribosomal protein S13 [Panax ginseng]	sp|P62302|RS13_SOYBN	80	123	7e-30	40S ribosomal protein S13 OS=Glycine max GN=RPS13 PE=2 SV=1	ppp:PHYPADRAFT_175978	78	124	1e-28	hypothetical protein		SPAC6F6.07c	4e-24	Spo	J	COG0184	Ribosomal protein S15P/S13E	INFORMATION STORAGE AND PROCESSING	Translation, ribosomal structure and biogenesis	|IPR012606:Ribosomal protein S13/S15, N-terminal|	|GO:0003735:structural constituent of ribosome|	|GO:0005840:ribosome|	|GO:0006412:translation|	|G+Y-6_H01_001.ab1|
FYG021	411	72.26		1	314	3	312	72.12	ref|XM_001697742.1|	83	79.8	1e-11	Chlamydomonas reinhardtii strain CC-503 cw92 mt+	gi|15231841|ref|NP_190926.1|	65	137	4e-34	diaminopimelate epimerase family protein [Arabidopsis thaliana]	sp|Q9LFG2|DAPF_ARATH	65	137	2e-35	Diaminopimelate epimerase, chloroplastic OS=Arabidopsis thaliana GN=DAPF PE=2 SV=1	ath:AT3G53580	65	137	2e-34	diaminopimelate epimerase family protein ; K01778 diaminopimelate epimerase [EC:5.1.1.7]		alr2048	7e-25	Nos	E	COG0253	Diaminopimelate epimerase	METABOLISM	Amino acid transport and metabolism	|IPR000408:Regulator of chromosome condensation, RCC1|IPR001653:Diaminopimelate epimerase|	|GO:0008837:diaminopimelate epimerase activity|		|GO:0009089:lysine biosynthetic process via diaminopimelate|	|G+Y-6_H08_050.ab1|
FYG022	354	65.54		1	64	294	231	67.1																														|IPR006162:Phosphopantetheine attachment site|	|GO:0031177:phosphopantetheine binding|			|G+Y-7_A02_016.ab1|
FYG023	569	66.96		1	515	3	513	66.47	ref|XM_001702290.1|	89	170	5e-39	Chlamydomonas reinhardtii strain CC-503 cw92 mt+	gi|159488703|ref|XP_001702342.1|	77	249	1e-64	ribosomal protein S7 [Chlamydomonas reinhardtii]	sp|Q9C514|RS71_ARATH	64	218	2e-56	40S ribosomal protein S7-1 OS=Arabidopsis thaliana GN=RPS7A PE=2 SV=1	cre:CHLREDRAFT_179706	77	249	7e-65	RPS7; ribosomal protein S7, component of cytosolic 80S ribosome and 40S small subunit ; K02993 small subunit ribosomal protein S7e		SPAC18G6.14c	4e-41	---	---	---	---	---	---	|IPR000554:Ribosomal protein S7e|	|GO:0003735:structural constituent of ribosome|	|GO:0005622:intracellular|GO:0005840:ribosome|	|GO:0006412:translation|	|G+Y-7_B06_046.ab1|
FYG024	441	63.72		1	165	440	276	66.3	ref|XM_001702928.1|	84	137	6e-29	Chlamydomonas reinhardtii ribosomal protein S11, component of cytosolic 80S ribosome and 40S small subunit (RPS11) mRNA, complete cds	gi|159490006|ref|XP_001702980.1|	85	119	8e-26	ribosomal protein S11 [Chlamydomonas reinhardtii]	sp|P62282|RS11_RAT	78	113	3e-25	40S ribosomal protein S11 OS=Rattus norvegicus GN=Rps11 PE=1 SV=3	cre:CHLREDRAFT_180130	85	119	4e-26	RPS11; ribosomal protein S11, component of cytosolic 80S ribosome and 40S small subunit ; K02949 small subunit ribosomal protein S11e		YDR025w	2e-23	Sce	J	COG0186	Ribosomal protein S17	INFORMATION STORAGE AND PROCESSING	Translation, ribosomal structure and biogenesis	|IPR000266:Ribosomal protein S17|IPR001892:Ribosomal protein S13|IPR010979:Ribosomal protein S13-like, H2TH|IPR012340:Nucleic acid-binding, OB-fold|	|GO:0003676:nucleic acid binding|GO:0003723:RNA binding|GO:0003735:structural constituent of ribosome|	|GO:0005622:intracellular|GO:0005840:ribosome|	|GO:0006412:translation|	|G+Y-7_D05_041.ab1|
FYG025	174	62.07		1					gb|DQ244494.1|	90	129	5e-27	Zea mays clone 8535 mRNA sequence																									|IPR004977:Ribosomal protein S25|				|G+Y-7_E01_007.ab1|
FYG026	318	62.58		1	54	317	264	59.85	ref|XM_001703627.1|	89	153	7e-34	Chlamydomonas reinhardtii ribosomal protein L22, component of cytosolic 80S ribosome and 60S large subunit (RPL22) mRNA, complete cds	gi|159491449|ref|XP_001703679.1|	76	105	2e-21	ribosomal protein L22 [Chlamydomonas reinhardtii]	sp|Q9M9W1|RL222_ARATH	73	100	3e-21	60S ribosomal protein L22-2 OS=Arabidopsis thaliana GN=RPL22B PE=2 SV=1	cre:CHLREDRAFT_195131	76	105	9e-22	RPL22; ribosomal protein L22, component of cytosolic 80S ribosome and 60S large subunit ; K02891 large subunit ribosomal protein L22e		SPAC11E3.15	6e-11	---	---	---	---	---	---	|IPR002671:Ribosomal protein L22e|	|GO:0003735:structural constituent of ribosome|	|GO:0005622:intracellular|GO:0005840:ribosome|	|GO:0006412:translation|	|G+Y-7_E06_040.ab1|
FYG027	233	63.52		1	51	233	183	60.66	ref|XM_002508801.1|	84	137	3e-29	Micromonas sp. RCC299 chromosome 10 ribosomal protein L44 (MICPUN_62094) mRNA, complete cds	gi|255084545|ref|XP_002508847.1|	84	120	5e-26	ribosomal protein L44 [Micromonas sp. RCC299]	sp|Q9HF88|RL44_CRYNE	82	118	1e-26	60S ribosomal protein L44 OS=Cryptococcus neoformans GN=RPL44 PE=3 SV=3	bfo:BRAFLDRAFT_92142	82	115	9e-25	hypothetical protein ; K02929 large subunit ribosomal protein L44e		YNL162w	1e-23	Sce	J	COG1631	Ribosomal protein L44E	INFORMATION STORAGE AND PROCESSING	Translation, ribosomal structure and biogenesis	|IPR000552:Ribosomal protein L44e|IPR011332:Ribosomal protein, zinc-binding|	|GO:0003735:structural constituent of ribosome|	|GO:0005622:intracellular|GO:0005840:ribosome|	|GO:0006412:translation|	|G+Y-7_E08_056.ab1|
FYG028	205	69.27		1	134	3	132	71.97	gb|AF329673.2|	94	113	4e-22	Dunaliella salina fructose-bisphosphate aldolase isoenzyme 1 mRNA, complete cds	gi|116787591|gb|ABK24568.1|	84	105	2e-21	fructose-1,6-bisphosphate aldolase [Picea sitchensis]	sp|Q9SJU4|ALFC1_ARATH	79	98.6	8e-21	Probable fructose-bisphosphate aldolase 1, chloroplastic OS=Arabidopsis thaliana GN=FBA1 PE=1 SV=2	ppp:PHYPADRAFT_148638	79	102	8e-21	hypothetical protein; K01623 fructose-bisphosphate aldolase, class I [EC:4.1.2.13]										|IPR000741:Fructose-bisphosphate aldolase, class-I|IPR013785:Aldolase-type TIM barrel|	|GO:0003824:catalytic activity|GO:0004332:fructose-bisphosphate aldolase activity|		|GO:0006096:glycolysis|GO:0008152:metabolic process|	|G+Y-7_F03_021.ab1|
FYG029	176	62.5		1					gb|DQ244494.1|	90	129	5e-27	Zea mays clone 8535 mRNA sequence																									|IPR004977:Ribosomal protein S25|				|G+Y-7_H06_034.ab1|
FYG030	348	68.39		1	302	3	300	68.33	ref|XM_001693443.1|	86	91.7	2e-15	Chlamydomonas reinhardtii ribosomal protein S16, component of cytosolic 80S ribosome and 40S small subunit (RPS16) mRNA, complete cds	gi|145346723|ref|XP_001417833.1|	75	143	7e-33	ribosomal protein S16 [Ostreococcus lucimarinus CCE9901]	sp|O22647|RS16_FRIAG	65	134	1e-31	40S ribosomal protein S16 OS=Fritillaria agrestis GN=RPS16 PE=2 SV=1	olu:OSTLU_31856	75	143	3e-33	RPS16; Ribosomal protein S16, component of cytosolic 80S ribosome and 40S small subunit; K02960 small subunit ribosomal protein S16e		YMR143w	1e-31	Sce	J	COG0103	Ribosomal protein S9	INFORMATION STORAGE AND PROCESSING	Translation, ribosomal structure and biogenesis	|IPR000754:Ribosomal protein S9|IPR014721:Ribosomal protein S5 domain 2-type fold|	|GO:0003735:structural constituent of ribosome|	|GO:0005622:intracellular|GO:0005840:ribosome|	|GO:0006412:translation|	|G+Y-8_G+Y-8_A07_063.ab1|
FYG031	501	65.87	Y	1	384	1	384	66.67	ref|XM_001693443.1|	88	105	2e-19	Chlamydomonas reinhardtii ribosomal protein S16, component of cytosolic 80S ribosome and 40S small subunit (RPS16) mRNA, complete cds	gi|145346723|ref|XP_001417833.1|	77	146	6e-34	ribosomal protein S16 [Ostreococcus lucimarinus CCE9901]	sp|O22647|RS16_FRIAG	67	138	2e-32	40S ribosomal protein S16 OS=Fritillaria agrestis GN=RPS16 PE=2 SV=1	olu:OSTLU_31856	77	146	3e-34	RPS16; Ribosomal protein S16, component of cytosolic 80S ribosome and 40S small subunit; K02960 small subunit ribosomal protein S16e		YMR143w	2e-32	Sce	J	COG0103	Ribosomal protein S9	INFORMATION STORAGE AND PROCESSING	Translation, ribosomal structure and biogenesis	|IPR000754:Ribosomal protein S9|IPR014721:Ribosomal protein S5 domain 2-type fold|	|GO:0003735:structural constituent of ribosome|	|GO:0005622:intracellular|GO:0005840:ribosome|	|GO:0006412:translation|	|G+Y-8_G+Y-8_B06_046.ab1|
FYG032	193	65.8		1	41	193	153	62.09																																		|G+Y-8_G+Y-8_E01_007.ab1|
FYG033	350	65.71		1	60	290	231	67.1																														|IPR006162:Phosphopantetheine attachment site|	|GO:0031177:phosphopantetheine binding|			|G+Y-8_G+Y-8_F04_022.ab1|
FYG034	384	66.41		1	344	3	342	66.37	ref|XM_001760951.1|	91	131	3e-27	Physcomitrella patens subsp. patens predicted protein (PHYPADRAFT_208348) mRNA, complete cds	gi|159474676|ref|XP_001695451.1|	73	132	2e-29	ribosomal protein L23a [Chlamydomonas reinhardtii]	sp|O22644|RL23A_FRIAG	68	120	2e-27	60S ribosomal protein L23A OS=Fritillaria agrestis GN=RPL23A PE=2 SV=1	cre:CHLREDRAFT_174711	73	132	7e-30	RPL23a; ribosomal protein L23a, component of cytosolic 80S ribosome and 60S large subunit ; K02893 large subunit ribosomal protein L23Ae		SPBC4F6.04	5e-18	Spo	J	COG0089	Ribosomal protein L23	INFORMATION STORAGE AND PROCESSING	Translation, ribosomal structure and biogenesis	|IPR005633:Ribosomal protein L23/L25, N-terminal|IPR012677:Nucleotide-binding, alpha-beta plait|IPR012678:Ribosomal protein L23/L15e, core|IPR013025:Ribosomal protein L25/L23|	|GO:0000166:nucleotide binding|			|G03_G-Y3.ab1|
FYG035	368	67.66		1	321	1	321	67.91	ref|XM_001693443.1|	88	105	2e-19	Chlamydomonas reinhardtii ribosomal protein S16, component of cytosolic 80S ribosome and 40S small subunit (RPS16) mRNA, complete cds	gi|145346723|ref|XP_001417833.1|	77	146	6e-34	ribosomal protein S16 [Ostreococcus lucimarinus CCE9901]	sp|O22647|RS16_FRIAG	67	138	1e-32	40S ribosomal protein S16 OS=Fritillaria agrestis GN=RPS16 PE=2 SV=1	olu:OSTLU_31856	77	146	3e-34	RPS16; Ribosomal protein S16, component of cytosolic 80S ribosome and 40S small subunit; K02960 small subunit ribosomal protein S16e		YMR143w	1e-32	Sce	J	COG0103	Ribosomal protein S9	INFORMATION STORAGE AND PROCESSING	Translation, ribosomal structure and biogenesis	|IPR000754:Ribosomal protein S9|IPR014721:Ribosomal protein S5 domain 2-type fold|	|GO:0003735:structural constituent of ribosome|	|GO:0005622:intracellular|GO:0005840:ribosome|	|GO:0006412:translation|	|G11_G-Y1.ab1|
FYG036	277	65.7		1	7	219	213	64.32	gb|GQ355311.1|	99	426	1e-116	Chlorella pyrenoidosa isolate F-9 chloroplast ribulose-1,5-bisphosphate carboxylase/oxygenase small subunit (rbcS) mRNA, complete cds; nuclear gene for chloroplast product	gi|255760385|gb|ACU32661.1|	80	93.6	6e-18	chloroplast ribulose-1,5-bisphosphate carboxylase/oxygenase small subunit [Chlorella pyrenoidosa]																				|IPR000894:Ribulose bisphosphate carboxylase, small chain|	|GO:0016984:ribulose-bisphosphate carboxylase activity|	|GO:0009573:chloroplast ribulose bisphosphate carboxylase complex|	|GO:0015977:carbon utilization by fixation of carbon dioxide|	|G11_G-Y2.ab1|
FYG037	334	67.37		1	67	333	267	66.29	dbj|AU066544.1|	80	85.7	1e-13	Chlamydomonas sp. HS-5 mRNA for 60S ribosomal protein L2, NaCl+paraquat inducible, complete cds, clone:M30	gi|37731421|gb|AAO23119.1|	75	137	5e-31	ribosomal protein L2 [Brassica juncea]	sp|Q42064|RL83_ARATH	75	136	3e-32	60S ribosomal protein L8-3 OS=Arabidopsis thaliana GN=RPL8C PE=2 SV=2	ath:AT4G36130	75	136	3e-31	60S ribosomal protein L8 (RPL8C) ; K02938 large subunit ribosomal protein L8e		SPBC839.04	2e-26	Spo	J	COG0090	Ribosomal protein L2	INFORMATION STORAGE AND PROCESSING	Translation, ribosomal structure and biogenesis	|IPR002171:Ribosomal protein L2|IPR012340:Nucleic acid-binding, OB-fold|	|GO:0003735:structural constituent of ribosome|	|GO:0005622:intracellular|GO:0005840:ribosome|	|GO:0006412:translation|	|H03_G-Y3.ab1|
FYG038	443	61.85	Y	1	339	1	339	67.85	gb|GQ355311.1|	100	381	1e-102	Chlorella pyrenoidosa isolate F-9 chloroplast ribulose-1,5-bisphosphate carboxylase/oxygenase small subunit (rbcS) mRNA, complete cds; nuclear gene for chloroplast product	gi|255760385|gb|ACU32661.1|	95	79.3	1e-13	chloroplast ribulose-1,5-bisphosphate carboxylase/oxygenase small subunit [Chlorella pyrenoidosa]																								|H10_G-Y3.ab1|
FYG039	321	67.91		2	52	321	270	67.04	ref|XM_001701583.1|	85	135	2e-28	Chlamydomonas reinhardtii ribosomal protein L19, component of cytosolic 80S ribosome and 60S large subunit (RPL19) mRNA, complete cds	gi|226462118|gb|EEH59410.1|	71	130	5e-29	ribosomal protein L19 [Micromonas pusilla CCMP1545]	sp|P49693|RL193_ARATH	70	124	1e-28	60S ribosomal protein L19-3 OS=Arabidopsis thaliana GN=RPL19C PE=2 SV=3	ppp:PHYPADRAFT_36400	70	127	2e-28	hypothetical protein		SPBC56F2.02	5e-26	Spo	J	COG2147	Ribosomal protein L19E	INFORMATION STORAGE AND PROCESSING	Translation, ribosomal structure and biogenesis	|IPR000196:Ribosomal protein L19/L19e|IPR015972:Ribosomal protein L19/L19e, domain 1|	|GO:0003735:structural constituent of ribosome|	|GO:0005622:intracellular|GO:0005840:ribosome|	|GO:0006412:translation|	|A01_G-Y3.ab1|G+Y-7_G09_067.ab1|
FYG040	353	68.27		2	313	2	312	68.27	ref|XM_001693443.1|	88	105	2e-19	Chlamydomonas reinhardtii ribosomal protein S16, component of cytosolic 80S ribosome and 40S small subunit (RPS16) mRNA, complete cds	gi|145346723|ref|XP_001417833.1|	77	146	8e-34	ribosomal protein S16 [Ostreococcus lucimarinus CCE9901]	sp|O22647|RS16_FRIAG	67	137	1e-32	40S ribosomal protein S16 OS=Fritillaria agrestis GN=RPS16 PE=2 SV=1	olu:OSTLU_31856	77	146	4e-34	RPS16; Ribosomal protein S16, component of cytosolic 80S ribosome and 40S small subunit; K02960 small subunit ribosomal protein S16e		YMR143w	1e-32	Sce	J	COG0103	Ribosomal protein S9	INFORMATION STORAGE AND PROCESSING	Translation, ribosomal structure and biogenesis	|IPR000754:Ribosomal protein S9|IPR014721:Ribosomal protein S5 domain 2-type fold|	|GO:0003735:structural constituent of ribosome|	|GO:0005622:intracellular|GO:0005840:ribosome|	|GO:0006412:translation|	|A03_G-Y3.ab1|G+Y-5_H04_018.ab1|
FYG041	335	64.18		2	71	334	264	60.61	ref|XM_001703627.1|	89	149	1e-32	Chlamydomonas reinhardtii ribosomal protein L22, component of cytosolic 80S ribosome and 60S large subunit (RPL22) mRNA, complete cds	gi|159491449|ref|XP_001703679.1|	75	99.8	8e-20	ribosomal protein L22 [Chlamydomonas reinhardtii]	sp|Q9M9W1|RL222_ARATH	68	91.3	1e-18	60S ribosomal protein L22-2 OS=Arabidopsis thaliana GN=RPL22B PE=2 SV=1	cre:CHLREDRAFT_195131	75	99.8	4e-20	RPL22; ribosomal protein L22, component of cytosolic 80S ribosome and 60S large subunit ; K02891 large subunit ribosomal protein L22e		SPAC11E3.15	9e-11	---	---	---	---	---	---	|IPR002671:Ribosomal protein L22e|	|GO:0003735:structural constituent of ribosome|	|GO:0005622:intracellular|GO:0005840:ribosome|	|GO:0006412:translation|	|G03_G-Y1.ab1|A09_G-Y2.ab1|
FYG042	910	65.16	Y	2	42	659	618	66.34	gb|DQ122889.1|	90	632	1e-178	Chlamydomonas incerta elongation factor alpha-like protein (efl) mRNA, complete cds	gi|54399516|gb|AAV34148.1|	93	189	1e-83	EF-1 alpha-like protein [Helicosporidium sp. ex Simulium jonesii]	sp|P41203|EF1A_DESMO	36	67	1e-24	Elongation factor 1-alpha OS=Desulfurococcus mobilis GN=tuf PE=3 SV=1	cre:CHLREDRAFT_132905	87	177	2e-82	EEF1; eukaryotic translation elongation factor 1 alpha 2 (EC:3.6.5.3); K03231 elongation factor EF-1 alpha subunit [EC:3.6.5.3]		AF0937	3e-22	Afu	J	COG5256	Translation elongation factor EF-1alpha (GTPase)	INFORMATION STORAGE AND PROCESSING	Translation, ribosomal structure and biogenesis	|IPR000408:Regulator of chromosome condensation, RCC1|IPR004161:Translation elongation factor EFTu/EF1A, domain 2|IPR009000:Translation elongation and initiation factors/Ribosomal, beta-barrel|IPR009001:Translation elongation factor EF1A/initiation factor IF2gamma, C-terminal|	|GO:0005525:GTP binding|			|H02_G-Y3.ab1|A10_G-Y1.ab1|
FYG043	363	66.94		2	69	362	294	65.31	ref|XM_001700480.1|	84	141	3e-30	Chlamydomonas reinhardtii ribosomal protein L9, component of cytosolic 80S ribosome and 60S large subunit (RPL9) mRNA, complete cds	gi|159484990|ref|XP_001700532.1|	84	94.4	3e-30	ribosomal protein L9 [Chlamydomonas reinhardtii]	sp|P30707|RL9_PEA	56	63.9	7e-19	60S ribosomal protein L9 OS=Pisum sativum GN=RPL9 PE=2 SV=1	cre:CHLREDRAFT_139831	84	94.4	1e-30	RPL9; ribosomal protein L9, component of cytosolic 80S ribosome and 60S large subunit ; K02940 large subunit ribosomal protein L9e		YNL067w	9e-13	Sce	J	COG0097	Ribosomal protein L6P/L9E	INFORMATION STORAGE AND PROCESSING	Translation, ribosomal structure and biogenesis	|IPR000702:Ribosomal protein L6|	|GO:0003735:structural constituent of ribosome|	|GO:0005622:intracellular|GO:0005840:ribosome|	|GO:0006412:translation|	|A11_G-Y3.ab1|G+Y-6_F07_053.ab1|
FYG044	495	71.31		2	444	1	444	71.62	ref|XM_001697742.1|	84	87.7	5e-14	Chlamydomonas reinhardtii strain CC-503 cw92 mt+	gi|148906926|gb|ABR16608.1|	61	113	2e-35	diaminopimelate epimerase [Picea sitchensis]	sp|Q9LFG2|DAPF_ARATH	56	126	5e-32	Diaminopimelate epimerase, chloroplastic OS=Arabidopsis thaliana GN=DAPF PE=2 SV=1	olu:OSTLU_35896	58	106	1e-33	predicted protein; K01778 diaminopimelate epimerase [EC:5.1.1.7]		slr1665	2e-28	Syn	E	COG0253	Diaminopimelate epimerase	METABOLISM	Amino acid transport and metabolism	|IPR000408:Regulator of chromosome condensation, RCC1|IPR001653:Diaminopimelate epimerase|	|GO:0008837:diaminopimelate epimerase activity|		|GO:0009089:lysine biosynthetic process via diaminopimelate|	|A12_G-Y1.ab1|G+Y-8_G+Y-8_D01_009.ab1|
FYG045	465	54.84		2	390	178	213	55.87	gb|AY972077.1|	100	61.9	3e-06	Synthetic construct RLS (RLS) gene, complete cds																													|E05_ZX-FJHSC.ab1|B01_G-Y1.ab1|
FYG046	210	64.29		2																																						|B01_G-Y3.ab1|C08_ZX-FJHSC.ab1|
FYG047	322	59.63		2	60	320	261	59.77	dbj|AB293978.1|	90	131	3e-27	Nephroselmis olivacea psbO mRNA for 33kDa oxygen evolving protein of photosystem II, complete cds	gi|161728811|dbj|BAF94219.1|	75	103	8e-21	33kDa oxygen evolving protein of photosystem II [Bryopsis plumosa]	sp|Q9SBN6|PSBO_VOLCA	79	102	6e-22	Oxygen-evolving enhancer protein 1, chloroplastic OS=Volvox carteri GN=PSBO PE=2 SV=1	cre:CHLREDRAFT_130316	77	99.8	4e-20	PSBO; oxygen-evolving enhancer protein 1 of photosystem II ; K02716 photosystem II PsbO protein		all3854	3e-13	---	---	---	---	---	---					|C01_G-Y2.ab1|E08_G-Y2.ab1|
FYG048	195	61.03		2	148	2	147	60.54	emb|FP093740.1|	82	71.9	1e-09	Phyllostachys edulis cDNA clone: bphyst012j10, full insert sequence	gi|194216703|ref|XP_001493127.2|	72	75.5	2e-12	chloride ion channels family protein [Equus caballus]	sp|O22860|RL38_ARATH	81	73.9	2e-13	60S ribosomal protein L38 OS=Arabidopsis thaliana GN=RPL38A PE=2 SV=1	ecb:100060986	72	75.5	8e-13	similar to Protein tweety homolog 2 (hTTY2)										|IPR002675:Ribosomal protein L38e|	|GO:0003735:structural constituent of ribosome|	|GO:0005622:intracellular|GO:0005840:ribosome|	|GO:0006412:translation|	|C01_G-Y3.ab1|G+Y-7_A03_031.ab1|
FYG049	307	65.8		2	139	306	168	64.88	ref|XM_001696912.1|	85	212	8e-52	Chlamydomonas reinhardtii strain CC-503 cw92 mt+	gi|159477735|ref|XP_001696964.1|	76	143	5e-33	ribosomal protein L7a [Chlamydomonas reinhardtii]	sp|P35685|RL7A_ORYSJ	65	130	3e-30	60S ribosomal protein L7a OS=Oryza sativa subsp. japonica GN=RPL7A PE=2 SV=1	cre:CHLREDRAFT_195599	76	143	2e-33	RPL7a; ribosomal protein L7a, component of cytosolic 80S ribosome and 60S large subunit ; K02936 large subunit ribosomal protein L7Ae		SPBC29A3.04	9e-24	Spo	J	COG1358	Ribosomal protein HS6-type (S12/L30/L7a)	INFORMATION STORAGE AND PROCESSING	Translation, ribosomal structure and biogenesis	|IPR001921:Ribosomal protein L7A|IPR004037:Ribosomal protein L7Ae|IPR004038:Ribosomal protein L7Ae/L30e/S12e/Gadd45|	|GO:0003735:structural constituent of ribosome|	|GO:0005622:intracellular|GO:0005840:ribosome|GO:0030529:ribonucleoprotein complex|	|GO:0006412:translation|GO:0042254:ribosome biogenesis and assembly|	|G+Y-5_H10_066.ab1|D03_G-Y2.ab1|
FYG050	877	54.85		2	377	189	189	55.56	dbj|AB001684.1|	98	1552	0	Chlorella vulgaris C-27 chloroplast DNA, complete sequence	gi|118133618|gb|ABK60662.1|	64	257	9e-67	hypothetical protein [Clostridium novyi NT]	sp|Q3BAI2|YCX91_PHAAO	86	163	1e-39	Uncharacterized protein ORF91 OS=Phalaenopsis aphrodite subsp. formosana PE=4 SV=1	ctc:CTC00549	63	255	2e-66	hypothetical protein		PH0221	2e-12	---	---	---	---	---	---					|D04_G-Y1.ab1|G+Y-8_G+Y-8_D11_089.ab1|
FYG051	513	70.76		2	444	1	444	71.4	ref|XM_001697742.1|	84	87.7	6e-14	Chlamydomonas reinhardtii strain CC-503 cw92 mt+	gi|148906926|gb|ABR16608.1|	61	113	2e-37	diaminopimelate epimerase [Picea sitchensis]	sp|Q116P1|DAPF_TRIEI	62	110	2e-34	Diaminopimelate epimerase OS=Trichodesmium erythraeum (strain IMS101) GN=dapF PE=3 SV=1	olu:OSTLU_35896	57	106	7e-36	predicted protein; K01778 diaminopimelate epimerase [EC:5.1.1.7]		alr2048	4e-32	Nos	E	COG0253	Diaminopimelate epimerase	METABOLISM	Amino acid transport and metabolism	|IPR000408:Regulator of chromosome condensation, RCC1|IPR001653:Diaminopimelate epimerase|	|GO:0008837:diaminopimelate epimerase activity|		|GO:0009089:lysine biosynthetic process via diaminopimelate|	|D06_ZX-FJHSC.ab1|G+Y-4_B05_045.ab1|
FYG052	173	64.16		2										gi|74272631|gb|ABA01111.1|	71	70.9	4e-11	chloroplast ATP synthase gamma subunit [Chlamydomonas incerta]	sp|P12113|ATPG_CHLRE	69	68.6	9e-12	ATP synthase gamma chain, chloroplastic OS=Chlamydomonas reinhardtii GN=ATPC PE=1 SV=1	cre:CHLREDRAFT_134235	69	68.6	9e-11	ATPC; chloroplast ATP synthase gamma chain ; K02115 F-type H+-transporting ATPase subunit gamma [EC:3.6.3.14]														|D07_G-Y1.ab1|G+Y-4_C11_091.ab1|
FYG053	348	66.38		2	299	3	297	64.98	ref|XM_001700261.1|	91	367	3e-98	Chlamydomonas reinhardtii ribosomal protein L40, component of cytosolic 80S ribosome and 60S large subunit (RPL40) mRNA, complete cds	gi|13569612|gb|AAK31162.1|	88	158	2e-37	ubiquitin A-52 residue ribosomal protein fusion product 1 [Homo sapiens]	sp|P14624|UBIQ_CHLRE	98	146	3e-35	Ubiquitin OS=Chlamydomonas reinhardtii GN=UBI1 PE=1 SV=1	cre:CHLREDRAFT_195594	98	157	2e-37	RPL40; ribosomal protein L40, component of cytosolic 80S ribosome and 60S large subunit ; K02927 large subunit ribosomal protein L40e		SPBC337.08c	7e-35	Spo	O	COG5272	Ubiquitin	CELLULAR PROCESSES AND SIGNALING	Posttranslational modification, protein turnover, chaperones	|IPR000626:Ubiquitin|			|GO:0006464:protein modification process|	|E05_G-Y1.ab1|G+Y-8_G+Y-8_E02_008.ab1|
FYG054	729	59.67		2	334	2	333	66.67	gb|CP001396.1|	99	660	0	Escherichia coli BW2952, complete genome	gi|159489312|ref|XP_001702641.1|	80	188	4e-46	ribosomal protein L3 [Chlamydomonas reinhardtii	sp|P17094|RL31_ARATH	72	180	6e-45	60S ribosomal protein L3-1 OS=Arabidopsis thaliana GN=ARP1 PE=2 SV=5	cre:CHLREDRAFT_126189	80	188	2e-46	RPL3; ribosomal protein L3, component of cytosolic 80S ribosome and 60S large subunit ; K02925 large subunit ribosomal protein L3e		SPAPB8E5.06c	2e-41	Spo	J	COG0087	Ribosomal protein L3	INFORMATION STORAGE AND PROCESSING	Translation, ribosomal structure and biogenesis	|IPR000597:Ribosomal protein L3|IPR009000:Translation elongation and initiation factors/Ribosomal, beta-barrel|	|GO:0003735:structural constituent of ribosome|	|GO:0005622:intracellular|GO:0005840:ribosome|	|GO:0006412:translation|	|E05_G-Y2.ab1|G05_G-Y3.ab1|
FYG055	182	65.93		2	134	3	132	66.67	emb|CU405988.1|	100	280	2e-72	Oryza rufipogon (W1943) cDNA clone: ORW1943S103D17, full insert sequence	gi|159481307|ref|XP_001698723.1|	84	72.8	1e-11	ribosomal protein L23 [Chlamydomonas reinhardtii]						cre:CHLREDRAFT_159282	84	72.8	5e-12	RPL23; ribosomal protein L23, component of cytosolic 80S ribosome and 60S large subunit ; K02894 large subunit ribosomal protein L23e										|IPR000218:Ribosomal protein L14b/L23e|IPR013090:Phospholipase A2, active site|	|GO:0003735:structural constituent of ribosome|GO:0004623:phospholipase A2 activity|	|GO:0005622:intracellular|GO:0005840:ribosome|	|GO:0006412:translation|GO:0006644:phospholipid metabolic process|GO:0016042:lipid catabolic process|	|E09_G-Y3.ab1|G+Y-6_B03_029.ab1|
FYG056	486	64.81		2	81	485	405	64.69	ref|XM_001694647.1|	85	226	9e-56	Chlamydomonas reinhardtii oxygen-evolving enhancer protein 1 of photosystem II (PSBO) mRNA, complete cds	gi|74272687|gb|ABA01139.1|	83	145	2e-33	chloroplast oxygen-evolving enhancer protein 1 [Chlamydomonas incerta]	sp|P12853|PSBO_CHLRE	81	143	5e-34	Oxygen-evolving enhancer protein 1, chloroplastic OS=Chlamydomonas reinhardtii GN=PSBO PE=2 SV=1	cre:CHLREDRAFT_130316	81	143	3e-33	PSBO; oxygen-evolving enhancer protein 1 of photosystem II ; K02716 photosystem II PsbO protein		all3854	4e-13	---	---	---	---	---	---	|IPR002628:Photosystem II manganese-stabilizing protein PsbO|IPR005484:Ribosomal protein L18/L5|IPR005485:Ribosomal protein L5, eukaryotic|	|GO:0003735:structural constituent of ribosome|GO:0005509:calcium ion binding|GO:0008097:5S rRNA binding|	|GO:0005622:intracellular|GO:0005840:ribosome|GO:0009654:oxygen evolving complex|GO:0019898:extrinsic to membrane|	|GO:0006412:translation|GO:0015979:photosynthesis|GO:0042549:photosystem II stabilization|	|G+Y-8_G+Y-8_D07_057.ab1|E09_ZX-FJHSC.ab1|
FYG057	292	71.92		2	40	291	252	70.24																																		|F04_G-Y1.ab1|G+Y-4_H07_049.ab1|
FYG058	167	62.87	Y	2	115	2	114	68.42																																		|G+Y-4_B10_078.ab1|G+Y-7_C01_011.ab1|
FYG059	453	67.11		2	65	451	387	67.44	ref|XM_001702589.1|	83	244	3e-61	Chlamydomonas reinhardtii ribosomal protein L3, component of cytosolic 80S ribosome and 60S large subunit (RPL3) mRNA, complete cds	gi|159489312|ref|XP_001702641.1|	81	123	7e-46	ribosomal protein L3 [Chlamydomonas reinhardtii]	sp|P36584|RL3B_SCHPO	75	118	5e-45	60S ribosomal protein L3-B OS=Schizosaccharomyces pombe GN=rpl3b PE=2 SV=2	cre:CHLREDRAFT_126189	81	123	3e-46	RPL3; ribosomal protein L3, component of cytosolic 80S ribosome and 60S large subunit ; K02925 large subunit ribosomal protein L3e		SPAPB8E5.06c	2e-45	Spo	J	COG0087	Ribosomal protein L3	INFORMATION STORAGE AND PROCESSING	Translation, ribosomal structure and biogenesis	|IPR000597:Ribosomal protein L3|IPR000629:RNA helicase, ATP-dependent, DEAD-box type|IPR009000:Translation elongation and initiation factors/Ribosomal, beta-barrel|	|GO:0003676:nucleic acid binding|GO:0003735:structural constituent of ribosome|GO:0005524:ATP binding|GO:0008026:ATP-dependent helicase activity|	|GO:0005622:intracellular|GO:0005840:ribosome|	|GO:0006412:translation|	|G+Y-4_C05_043.ab1|G+Y-4_C12_092.ab1|
FYG060	306	68.3		2	30	305	276	68.12	gb|DQ122868.1|	88	208	1e-50	Chlamydomonas incerta 40S ribosomal protein S3 mRNA, complete cds	gi|255546003|ref|XP_002514061.1|	85	142	1e-32	ribosomal protein S3 [Ricinus communis]	sp|Q9FJA6|RS33_ARATH	85	139	3e-33	40S ribosomal protein S3-3 OS=Arabidopsis thaliana GN=RPS3C PE=2 SV=1	ppp:PHYPADRAFT_234463	85	140	2e-32	hypothetical protein		SPBC16G5.14c	2e-29	Spo	J	COG0092	Ribosomal protein S3	INFORMATION STORAGE AND PROCESSING	Translation, ribosomal structure and biogenesis	|IPR004044:K Homology, type 2|IPR009019:K Homology, prokaryotic type|	|GO:0003723:RNA binding|			|G+Y-4_D01_009.ab1|G+Y-4_H12_082.ab1|
FYG061	567	67.9	Y	2	24	449	426	66.67	ref|NM_001076700.1|	80	103	1e-18	Taeniopygia guttata ribosomal protein L17 (LOC751989), mRNA	gi|159470619|ref|XP_001693454.1|	59	167	5e-40	ribosomal protein L17 [Chlamydomonas reinhardtii]	sp|P51413|RL172_ARATH	73	159	1e-38	60S ribosomal protein L17-2 OS=Arabidopsis thaliana GN=RPL17B PE=2 SV=2	cre:CHLREDRAFT_77517	59	167	3e-40	RPL17; ribosomal protein L17, component of cytosolic 80S ribosome and 60S large subunit ; K02880 large subunit ribosomal protein L17e		SPBC2F12.04	1e-32	Spo	J	COG0091	Ribosomal protein L22	INFORMATION STORAGE AND PROCESSING	Translation, ribosomal structure and biogenesis	|IPR001063:Ribosomal protein L22/L17|IPR005721:Ribosomal protein L22/L17, eukaryotic/archaeal|	|GO:0003735:structural constituent of ribosome|	|GO:0005622:intracellular|GO:0005840:ribosome|GO:0015934:large ribosomal subunit|	|GO:0006412:translation|	|G+Y-4_E01_007.ab1|G08_G-Y2.ab1|
FYG062	507	64.5		2	128	505	378	63.76	gb|DQ370091.1|	92	75.8	2e-10	Chlamydomonas incerta light-harvesting chlorophyll-a/b binding protein Lhca1 mRNA, partial cds	gi|732534|gb|AAB40979.1|	54	97.1	5e-23	light harvesting complex a [Volvox carteri]	sp|P27521|CB24_ARATH	42	66.2	2e-17	Chlorophyll a-b binding protein 4, chloroplastic OS=Arabidopsis thaliana GN=CAB4 PE=1 SV=1	cre:CHLREDRAFT_168073	53	94.7	1e-22	LHCA4; light-harvesting protein of photosystem I										|IPR001344:Chlorophyll A-B binding protein|		|GO:0016020:membrane|	|GO:0009765:photosynthesis, light harvesting|	|G+Y-4_E06_040.ab1|G+Y-6_A11_095.ab1|
FYG063	395	59.75		2	38	205	168	63.1																																		|G+Y-6_F05_037.ab1|G+Y-4_G09_067.ab1|
FYG064	143	57.34	Y	2																																						|G+Y-5_A10_080.ab1|G+Y-8_G+Y-8_E07_055.ab1|
FYG065	316	65.19	Y	2	28	177	150	64.67						gi|159472172|ref|XP_001694225.1|	72	73.9	5e-12	ribosomal protein S25 [Chlamydomonas reinhardtii]	sp|Q9T029|RS254_ARATH	68	71.6	1e-12	40S ribosomal protein S25-4 OS=Arabidopsis thaliana GN=RPS25E PE=2 SV=1	cre:CHLREDRAFT_57302	72	73.9	2e-12	RPS25; ribosomal protein S25, component of cytosolic 80S ribosome and 40S small subunit ; K02975 small subunit ribosomal protein S25e										|IPR004977:Ribosomal protein S25|				|G+Y-5_C11_091.ab1|G+Y-7_C06_044.ab1|
FYG066	294	68.03		2	223	2	222	68.92	ref|XM_001700607.1|	96	252	9e-64	Chlamydomonas reinhardtii fructose-1,6-bisphosphate aldolase (FBA3) mRNA, complete cds	gi|116787591|gb|ABK24568.1|	88	160	3e-38	fructose-1,6-bisphosphate aldolase [Picea sitchensis]	sp|Q9SJU4|ALFC1_ARATH	84	154	1e-37	Probable fructose-bisphosphate aldolase 1, chloroplastic OS=Arabidopsis thaliana GN=FBA1 PE=1 SV=2	ppp:PHYPADRAFT_148638	84	157	1e-37	hypothetical protein; K01623 fructose-bisphosphate aldolase, class I [EC:4.1.2.13]		mlr3754	8e-18	Mlo	G	COG3588	Fructose-1,6-bisphosphate aldolase	METABOLISM	Carbohydrate transport and metabolism	|IPR000741:Fructose-bisphosphate aldolase, class-I|IPR013785:Aldolase-type TIM barrel|	|GO:0003824:catalytic activity|GO:0004332:fructose-bisphosphate aldolase activity|		|GO:0006096:glycolysis|GO:0008152:metabolic process|	|G+Y-7_D08_058.ab1|G+Y-5_E08_056.ab1|
FYG067	176	64.77		2	53	175	123	65.04																																		|G+Y-5_G05_035.ab1|H07_G-Y2.ab1|
FYG068	270	54.44		2	40	270	231	52.38																																		|G02_G-Y3.ab1|G+Y-6_A05_047.ab1|
FYG069	291	65.64		2	45	290	246	64.23	ref|XM_001700261.1|	93	343	3e-91	Chlamydomonas reinhardtii ribosomal protein L40, component of cytosolic 80S ribosome and 60S large subunit (RPL40) mRNA, complete cds	gi|115462241|ref|NP_001054720.1|	86	147	5e-34	ubiquitin family [Oryza sativa]	sp|P14624|UBIQ_CHLRE	98	145	8e-35	Ubiquitin OS=Chlamydomonas reinhardtii GN=UBI1 PE=1 SV=1	osa:4337883	86	147	2e-34	Os05g0160200; hypothetical protein ; K02977 small subunit ribosomal protein S27Ae		YLL039c	3e-34	Sce	O	COG5272	Ubiquitin	CELLULAR PROCESSES AND SIGNALING	Posttranslational modification, protein turnover, chaperones	|IPR000626:Ubiquitin|			|GO:0006464:protein modification process|	|G10_G-Y2.ab1|G+Y-6_B12_094.ab1|
FYG070	221	63.35		2	184	2	183	62.3	ref|XM_002508801.1|	86	127	3e-26	Micromonas sp. RCC299 chromosome 10 ribosomal protein L44 (MICPUN_62094) mRNA, complete cds	gi|255084545|ref|XP_002508847.1|	86	96.3	1e-18	ribosomal protein L44 [Micromonas sp. RCC299]	sp|Q9HF88|RL44_CRYNE	81	92.4	6e-19	60S ribosomal protein L44 OS=Cryptococcus neoformans GN=RPL44 PE=3 SV=3	bfo:BRAFLDRAFT_92142	81	89.4	5e-17	hypothetical protein ; K02929 large subunit ribosomal protein L44e		YNL162w	3e-16	Sce	J	COG1631	Ribosomal protein L44E	INFORMATION STORAGE AND PROCESSING	Translation, ribosomal structure and biogenesis	|IPR000552:Ribosomal protein L44e|IPR011332:Ribosomal protein, zinc-binding|	|GO:0003735:structural constituent of ribosome|	|GO:0005622:intracellular|GO:0005840:ribosome|	|GO:0006412:translation|	|G+Y-6_E03_023.ab1|G+Y-6_F01_005.ab1|
FYG071	285	60		2	231	43	189	56.61																														|IPR012988:Ribosomal protein L30, N-terminal|				|G+Y-7_F01_005.ab1|G+Y-6_F02_006.ab1|
FYG072	373	66.49		2	257	3	255	65.49	ref|XM_001696509.1|	87	107	4e-20	Chlamydomonas reinhardtii strain CC-503 cw92 mt+	gi|159476924|ref|XP_001696561.1|	67	160	4e-38	ribosomal protein L13 [Chlamydomonas reinhardtii]	sp|Q9SYL9|RK13_ARATH	59	140	1e-33	50S ribosomal protein L13, chloroplastic OS=Arabidopsis thaliana GN=RPL13 PE=1 SV=1	cre:CHLREDRAFT_195619	67	160	2e-38	PRPL13; plastid ribosomal protein L13		sll1821	1e-30	Syn	J	COG0102	Ribosomal protein L13	INFORMATION STORAGE AND PROCESSING	Translation, ribosomal structure and biogenesis	|IPR005822:Ribosomal protein L13|IPR005823:Ribosomal protein L13, bacterial-type|	|GO:0003735:structural constituent of ribosome|	|GO:0005622:intracellular|GO:0005840:ribosome|	|GO:0006412:translation|	|G+Y-7_A08_064.ab1|G+Y-7_B04_030.ab1|
FYG073	341	67.45		2	293	3	291	67.01	ref|XM_001689961.1|	94	85.7	1e-13	Chlamydomonas reinhardtii ribosomal protein L11, component of cytosolic 80S ribosome and 60S large subunit (RPL11) mRNA, complete cds	gi|78191444|gb|ABB29943.1|	75	138	2e-31	ribosomal protein L11 [Solanum tuberosum]	sp|P42794|RL112_ARATH	74	136	3e-32	60S ribosomal protein L11-2 OS=Arabidopsis thaliana GN=RPL11B PE=2 SV=2	ath:AT3G58700	74	136	3e-31	60S ribosomal protein L11 (RPL11B)		SPBC17G9.10	1e-29	Spo	J	COG0094	Ribosomal protein L5	INFORMATION STORAGE AND PROCESSING	Translation, ribosomal structure and biogenesis	|IPR002132:Ribosomal protein L5|	|GO:0003735:structural constituent of ribosome|	|GO:0005622:intracellular|GO:0005840:ribosome|	|GO:0006412:translation|	|G02_G-Y1.ab1|G+Y-7_C10_076.ab1|
FYG074	192	58.33		2	139	2	138	59.42																																		|G+Y-7_D03_025.ab1|G+Y-8_G+Y-8_D02_010.ab1|
FYG075	480	60		2	35	292	258	56.98																																		|G+Y-7_D11_089.ab1|G+Y-8_G+Y-8_A04_032.ab1|
FYG076	289	73.36		2	213	1	213	72.77	ref|XM_001697742.1|	84	87.7	3e-14	Chlamydomonas reinhardtii strain CC-503 cw92 mt+	gi|15231841|ref|NP_190926.1|	72	85.9	1e-18	diaminopimelate epimerase family protein [Arabidopsis thaliana]	sp|Q9LFG2|DAPF_ARATH	72	85.9	7e-20	Diaminopimelate epimerase, chloroplastic OS=Arabidopsis thaliana GN=DAPF PE=2 SV=1	ath:AT3G53580	72	85.9	5e-19	diaminopimelate epimerase family protein ; K01778 diaminopimelate epimerase [EC:5.1.1.7]		slr1665	2e-12	Syn	E	COG0253	Diaminopimelate epimerase	METABOLISM	Amino acid transport and metabolism	|IPR000408:Regulator of chromosome condensation, RCC1|IPR001653:Diaminopimelate epimerase|	|GO:0008837:diaminopimelate epimerase activity|		|GO:0009089:lysine biosynthetic process via diaminopimelate|	|G+Y-7_E07_055.ab1|G+Y-7_G12_084.ab1|
FYG077	283	60.42		2																																						|G+Y-8_G+Y-8_C03_027.ab1|H04_G-Y1.ab1|
FYG078	730	66.58		3	76	729	654	65.29	dbj|AK109085.1|	85	400	1e-108	Oryza sativa Japonica Group cDNA clone:002-154-H09, full insert sequence	gi|159473970|ref|XP_001695102.1|	72	268	4e-70	ribosomal protein S6 [Chlamydomonas reinhardtii]	sp|Q9M3V8|RS6_ASPOF	69	253	7e-67	40S ribosomal protein S6 OS=Asparagus officinalis GN=rps6 PE=2 SV=1	cre:CHLREDRAFT_104348	72	268	2e-70	RPS6; ribosomal protein S6, component of cytosolic 80S ribosome and 40S small subunit ; K02991 small subunit ribosomal protein S6e		YPL090c	3e-50	Sce	J	COG2125	Ribosomal protein S6E (S10)	INFORMATION STORAGE AND PROCESSING	Translation, ribosomal structure and biogenesis	|IPR000577:Carbohydrate kinase, FGGY|IPR001377:Ribosomal protein S6e|	|GO:0003735:structural constituent of ribosome|	|GO:0005622:intracellular|GO:0005840:ribosome|	|GO:0005975:carbohydrate metabolic process|GO:0006412:translation|	|A02_G-Y1.ab1|G+Y-5_D10_074.ab1|B07_G-Y1.ab1|
FYG079	246	64.63		3	203	3	201	63.68	ref|XM_002508801.1|	84	131	2e-27	Micromonas sp. RCC299 chromosome 10 ribosomal protein L44 (MICPUN_62094) mRNA, complete cds	gi|255084545|ref|XP_002508847.1|	85	117	3e-25	ribosomal protein L44 [Micromonas sp. RCC299]	sp|Q9HF88|RL44_CRYNE	83	115	7e-26	60S ribosomal protein L44 OS=Cryptococcus neoformans GN=RPL44 PE=3 SV=3	bfo:BRAFLDRAFT_92142	83	112	6e-24	hypothetical protein ; K02929 large subunit ribosomal protein L44e		YNL162w	8e-23	Sce	J	COG1631	Ribosomal protein L44E	INFORMATION STORAGE AND PROCESSING	Translation, ribosomal structure and biogenesis	|IPR000552:Ribosomal protein L44e|IPR011332:Ribosomal protein, zinc-binding|	|GO:0003735:structural constituent of ribosome|	|GO:0005622:intracellular|GO:0005840:ribosome|	|GO:0006412:translation|	|B02_G-Y1.ab1|B12_G-Y1.ab1|G+Y-6_B04_030.ab1|
FYG080	222	64.86		3																																						|F01_G-Y3.ab1|B02_G-Y3.ab1|G+Y-6_C10_076.ab1|
FYG081	232	63.79		3	190	2	189	62.96	ref|XM_001694899.1|	90	75.8	9e-11	Chlamydomonas reinhardtii ribosomal protein L24, component of cytosolic 80S ribosome and 60S large subunit (RPL24) mRNA, complete cds	gi|89242347|gb|ABD64592.1|	78	100	4e-20	ribosomal protein L24 [Chlamydomonas sp. ICE-L]	sp|P50888|RL24_HORVU	61	80.9	2e-15	60S ribosomal protein L24 OS=Hordeum vulgare GN=RPL24 PE=2 SV=1	cre:CHLREDRAFT_109252	70	93.2	4e-18	hypothetical protein		SPCC330.14c	2e-11	Spo	J	COG2075	Ribosomal protein L24E	INFORMATION STORAGE AND PROCESSING	Translation, ribosomal structure and biogenesis	|IPR000988:Ribosomal protein L24e|IPR011017:TRASH|	|GO:0003735:structural constituent of ribosome|	|GO:0005622:intracellular|GO:0005840:ribosome|	|GO:0006412:translation|	|C05_G-Y1.ab1|H08_G-Y2.ab1|B03_G-Y2.ab1|
FYG082	407	54.55		3	258	85	174	53.45	emb|AJ605576.1|	100	71.9	3e-09	Plasmodiophora brassicae mRNA expressed during secondary infection, clone CC240																													|C02_G-Y3.ab1|C02_G-Y2.ab1|G+Y-6_E09_071.ab1|
FYG083	350	66.57		3	65	349	285	63.86	ref|XM_001700261.1|	92	389	1e-105	Chlamydomonas reinhardtii ribosomal protein L40, component of cytosolic 80S ribosome and 60S large subunit (RPL40) mRNA, complete cds	gi|159484538|ref|XP_001700313.1|	98	172	1e-41	ribosomal protein L40 [Chlamydomonas reinhardtii]	sp|P14624|UBIQ_CHLRE	100	150	2e-36	Ubiquitin OS=Chlamydomonas reinhardtii GN=UBI1 PE=1 SV=1	cre:CHLREDRAFT_195594	98	172	6e-42	RPL40; ribosomal protein L40, component of cytosolic 80S ribosome and 60S large subunit ; K02927 large subunit ribosomal protein L40e		YLL039c	6e-36	Sce	O	COG5272	Ubiquitin	CELLULAR PROCESSES AND SIGNALING	Posttranslational modification, protein turnover, chaperones	|IPR000626:Ubiquitin|			|GO:0006464:protein modification process|	|D01_G-Y2.ab1|G+Y-6_E08_056.ab1|G+Y-4_C08_060.ab1|
FYG084	291	60.48		3	132	290	159	62.26																																		|D01_G-Y3.ab1|G+Y-4_F02_006.ab1|G+Y-8_G+Y-8_E12_088.ab1|
FYG085	257	66.15		3	78	179	102	64.71	ref|XM_001689780.1|	90	107	3e-20	Chlamydomonas reinhardtii ribosomal protein L35, component of cytosolic 80S ribosome and 60S large subunit (RPL35) mRNA, complete cds	gi|242061690|ref|XP_002452134.1|	60	81.3	3e-14	ribosomal protein L29 [Sorghum bicolor]	sp|Q9LZ41|RL354_ARATH	58	80.9	2e-15	60S ribosomal protein L35-4 OS=Arabidopsis thaliana GN=RPL35D PE=2 SV=1	osa:4335607	60	80.9	2e-14	Os04g0376000; hypothetical protein ; K02918 large subunit ribosomal protein L35e										|IPR001854:Ribosomal protein L29|	|GO:0003735:structural constituent of ribosome|	|GO:0005622:intracellular|GO:0005840:ribosome|	|GO:0006412:translation|	|G+Y-4_G02_004.ab1|D07_G-Y2.ab1|H11_G-Y2.ab1|
FYG086	532	67.48		3	436	2	435	69.66	ref|XM_001698617.1|	86	333	6e-88	Chlamydomonas reinhardtii strain CC-503 cw92 mt+	gi|159481199|ref|XP_001698669.1|	75	213	5e-54	ribosomal protein S12 [Chlamydomonas reinhardtii]	sp|Q9XHS0|RS12_HORVU	65	176	8e-44	40S ribosomal protein S12 OS=Hordeum vulgare GN=RPS12 PE=2 SV=1	cre:CHLREDRAFT_159272	75	213	3e-54	RPS12; ribosomal protein S12, component of cytosolic 80S ribosome and 40S small subunit ; K02951 small subunit ribosomal protein S12e		SPCC962.04	1e-30	Spo	J	COG1358	Ribosomal protein HS6-type (S12/L30/L7a)	INFORMATION STORAGE AND PROCESSING	Translation, ribosomal structure and biogenesis	|IPR000530:Ribosomal protein S12e|IPR004038:Ribosomal protein L7Ae/L30e/S12e/Gadd45|	|GO:0003735:structural constituent of ribosome|	|GO:0005622:intracellular|GO:0005840:ribosome|	|GO:0006412:translation|	|D08_G-Y3.ab1|G+Y-4_A06_048.ab1|E02_G-Y3.ab1|
FYG087	528	70.45		3	422	3	420	71.19	ref|XM_001697742.1|	84	87.7	6e-14	Chlamydomonas reinhardtii strain CC-503 cw92 mt+	gi|223673992|pdb|3EJX|A	69	222	1e-56	diaminopimelate Epimerase [Arabidopsis Thaliana]	sp|Q9LFG2|DAPF_ARATH	69	222	9e-58	Diaminopimelate epimerase, chloroplastic OS=Arabidopsis thaliana GN=DAPF PE=2 SV=1	ath:AT3G53580	69	222	7e-57	diaminopimelate epimerase family protein ; K01778 diaminopimelate epimerase [EC:5.1.1.7]		slr1665	2e-46	Syn	E	COG0253	Diaminopimelate epimerase	METABOLISM	Amino acid transport and metabolism	|IPR000408:Regulator of chromosome condensation, RCC1|IPR001653:Diaminopimelate epimerase|	|GO:0008837:diaminopimelate epimerase activity|		|GO:0009089:lysine biosynthetic process via diaminopimelate|	|F02_G-Y1.ab1|G+Y-8_G+Y-8_F03_021.ab1|D11_G-Y2.ab1|
FYG088	477	65.62		3	30	389	360	65.56	emb|CU406948.1|	83	75.8	2e-10	Oryza rufipogon (W1943) cDNA clone: ORW1943C002J22, full insert sequence																									|IPR000077:Ribosomal protein L39e|IPR006162:Phosphopantetheine attachment site|	|GO:0003735:structural constituent of ribosome|GO:0031177:phosphopantetheine binding|	|GO:0005622:intracellular|GO:0005840:ribosome|	|GO:0006412:translation|	|G+Y-7_H01_001.ab1|E11_ZX-FJHSC.ab1|F11_G-Y3.ab1|
FYG089	209	53.59	Y	3																																						|G+Y-6_C12_092.ab1|F03_G-Y3.ab1|G+Y-4_G03_019.ab1|
FYG090	310	59.35		3					gb|DQ251457.1|	100	60	7e-06	Siniperca chuatsi transposase mRNA, partial cds																													|H07_G-Y1.ab1|G+Y-6_H12_082.ab1|G+Y-4_A07_063.ab1|
FYG091	296	65.54		3	198	1	198	66.67	dbj|AU066500.1|	90	97.6	3e-17	Chlamydomonas sp. HS-5 mRNA for 60S ribosomal protein L31, NaCl inducible, complete cds, clone:NaEX96-17	gi|255628235|gb|ACU14462.1|	72	122	1e-26	ribosomal protein L31 [Glycine max]	sp|P45841|RL31_CHLRE	72	121	9e-28	60S ribosomal protein L31 OS=Chlamydomonas reinhardtii GN=RPL31 PE=3 SV=1	cre:CHLREDRAFT_78109	72	121	1e-26	RPL31; ribosomal protein L31, component of cytosolic 80S ribosome and 60S large subunit ; K02910 large subunit ribosomal protein L31e		YLR406c	5e-22	Sce	J	COG2097	Ribosomal protein L31E	INFORMATION STORAGE AND PROCESSING	Translation, ribosomal structure and biogenesis	|IPR000054:Ribosomal protein L31e|	|GO:0003735:structural constituent of ribosome|	|GO:0005622:intracellular|GO:0005840:ribosome|	|GO:0006412:translation|	|E11_G-Y2.ab1|G+Y-5_A09_079.ab1|G+Y-4_H08_050.ab1|
FYG092	509	56.19		3	381	169	213	55.4																																		|G+Y-7_D04_026.ab1|G+Y-7_C04_028.ab1|G+Y-7_B10_078.ab1|
FYG093	265	64.15		3	73	264	192	64.06	gb|GQ355311.1|	99	434	1e-118	Chlorella pyrenoidosa isolate F-9 chloroplast ribulose-1,5-bisphosphate carboxylase/oxygenase small subunit (rbcS) mRNA, complete cds; nuclear gene for chloroplast product	gi|255760385|gb|ACU32661.1|	77	90.9	4e-17	chloroplast ribulose-1,5-bisphosphate carboxylase/oxygenase small subunit [Chlorella pyrenoidosa]																								|C10_G-Y1.ab1|G+Y-8_G+Y-8_D04_026.ab1|G+Y-7_G03_019.ab1|
FYG094	264	64.02		4	193	2	192	64.06	gb|GQ355311.1|	99	432	1e-118	Chlorella pyrenoidosa isolate F-9 chloroplast ribulose-1,5-bisphosphate carboxylase/oxygenase small subunit (rbcS) mRNA, complete cds; nuclear gene for chloroplast product	gi|255760385|gb|ACU32661.1|	79	90.9	4e-17	chloroplast ribulose-1,5-bisphosphate carboxylase/oxygenase small subunit [Chlorella pyrenoidosa]																								|A03_G-Y1.ab1|G+Y-7_G04_020.ab1|C05_ZX-FJHSC.ab1|G11_G-Y3.ab1|
FYG095	188	69.68		4	151	2	150	67.33	gb|EF411205.1|	92	60	4e-06	Chlorella vulgaris strain NJ-7 thiazole biosynthetic enzyme gene, complete cds	gi|148646841|gb|ABR01228.1|	80	72.8	1e-11	thiazole biosynthetic enzyme [Chlorella vulgaris]																				|IPR002922:Thiamine biosynthesis Thi4 protein|			|GO:0009228:thiamin biosynthetic process|	|C02_0912290214_2_T7.ab1|A05_G-Y1.ab1|G+Y-5_E09_071.ab1|G+Y-8_G+Y-8_A01_015.ab1|
FYG096	366	60.11		4	191	3	189	66.14																																		|B01_G-Y2.ab1|G+Y-7_G08_052.ab1|B06_G-Y3.ab1|H06_G-Y2.ab1|
FYG097	167	66.47		4	38	166	129	63.57	gb|EF411205.1|	92	60	4e-06	Chlorella vulgaris strain NJ-7 thiazole biosynthetic enzyme gene, complete cds	gi|148646841|gb|ABR01228.1|	81	70.9	4e-11	thiazole biosynthetic enzyme [Chlorella vulgaris]																				|IPR002922:Thiamine biosynthesis Thi4 protein|			|GO:0009228:thiamin biosynthetic process|	|B11_G-Y3.ab1|F01_G-Y1.ab1|G+Y-6_C09_075.ab1|H01_G-Y2.ab1|
FYG098	218	60.55		4	29	217	189	59.79	gb|DQ244494.1|	90	129	6e-27	Zea mays clone 8535 mRNA sequence																									|IPR004977:Ribosomal protein S25|				|C04_G-Y3.ab1|G+Y-4_D04_026.ab1|G+Y-7_G05_035.ab1|E12_G-Y1.ab1|
FYG099	322	68.94		4	91	321	231	70.56						gi|168011502|ref|XP_001758442.1|	44	64.3	4e-09	ribosomal protein S21 [Physcomitrella patens subsp. patens]																				|IPR001911:Ribosomal protein S21|	|GO:0003735:structural constituent of ribosome|	|GO:0005622:intracellular|GO:0005840:ribosome|	|GO:0006412:translation|	|C08_G-Y3.ab1|G+Y-7_G11_083.ab1|C10_G-Y2.ab1|G+Y-5_D04_026.ab1|
FYG100	392	59.69		4	276	142	135	60	gb|AY171229.1|	89	212	1e-51	Chlamydomonas reinhardtii light-harvesting complex II protein (Lhcb) mRNA, complete cds; nuclear gene for chloroplast product	gi|159474480|ref|XP_001695353.1|	81	135	1e-30	chloropyll a-b binding protein of LHCII type I [Chlamydomonas reinhardtii]	sp|P14273|CB2_CHLRE	79	133	2e-31	Chlorophyll a-b binding protein of LHCII type I, chloroplastic OS=Chlamydomonas reinhardtii GN=cabII-1 PE=3 SV=1	cre:CHLREDRAFT_184490	81	135	5e-31	LHCBM6; chloropyll a-b binding protein of LHCII type I, chloroplast precursor										|IPR001344:Chlorophyll A-B binding protein|		|GO:0016020:membrane|	|GO:0009765:photosynthesis, light harvesting|	|G+Y-4_F06_038.ab1|E03_G-Y3.ab1|E03_ZX-FJHSC.ab1|A08_G-Y3.ab1|
FYG101	350	67.14		4	50	349	300	66.67	ref|XM_001693443.1|	88	105	2e-19	Chlamydomonas reinhardtii ribosomal protein S16, component of cytosolic 80S ribosome and 40S small subunit (RPS16) mRNA, complete cds	gi|145346723|ref|XP_001417833.1|	77	146	6e-34	ribosomal protein S16 [Ostreococcus lucimarinus CCE9901]	sp|O22647|RS16_FRIAG	67	138	9e-33	40S ribosomal protein S16 OS=Fritillaria agrestis GN=RPS16 PE=2 SV=1	olu:OSTLU_31856	77	146	3e-34	RPS16; Ribosomal protein S16, component of cytosolic 80S ribosome and 40S small subunit; K02960 small subunit ribosomal protein S16e		YMR143w	1e-32	Sce	J	COG0103	Ribosomal protein S9	INFORMATION STORAGE AND PROCESSING	Translation, ribosomal structure and biogenesis	|IPR000754:Ribosomal protein S9|IPR014721:Ribosomal protein S5 domain 2-type fold|	|GO:0003735:structural constituent of ribosome|	|GO:0005622:intracellular|GO:0005840:ribosome|	|GO:0006412:translation|	|G+Y-5_G03_019.ab1|G+Y-5_G04_020.ab1|F10_G-Y3.ab1|H03_G-Y1.ab1|
FYG102	435	67.59		4	75	434	360	66.39	gb|DQ122868.1|	87	220	5e-54	Chlamydomonas incerta 40S ribosomal protein S3 mRNA, complete cds	gi|118488288|gb|ABK95963.1|	79	213	5e-54	ribosomal protein S3 [Populus trichocarpa]	sp|Q9SIP7|RS31_ARATH	87	203	3e-52	40S ribosomal protein S3-1 OS=Arabidopsis thaliana GN=RPS3A PE=2 SV=1	osa:4333308	79	211	1e-53	Os03g0577000; hypothetical protein ; K02985 small subunit ribosomal protein S3e		SPBC16G5.14c	3e-42	Spo	J	COG0092	Ribosomal protein S3	INFORMATION STORAGE AND PROCESSING	Translation, ribosomal structure and biogenesis	|IPR001351:Ribosomal protein S3, C-terminal|	|GO:0003735:structural constituent of ribosome|	|GO:0005622:intracellular|GO:0005840:ribosome|	|GO:0006412:translation|	|G+Y-6_F08_054.ab1|G+Y-6_H04_018.ab1|G+Y-5_D02_010.ab1|G+Y-7_A12_096.ab1|
FYG103	348	66.38		5	63	347	285	66.32	ref|XM_002504263.1|	81	113	6e-22	Micromonas sp. RCC299 chromosome 9 predicted protein (MICPUN_108906) mRNA, complete cds	gi|8131699|dbj|BAA96366.1|	83	151	2e-35	ribosomal protein S13 [Panax ginseng]	sp|P62302|RS13_SOYBN	79	145	8e-35	40S ribosomal protein S13 OS=Glycine max GN=RPS13 PE=2 SV=1	ppp:PHYPADRAFT_175978	78	147	2e-34	hypothetical protein		SPAC6F6.07c	6e-29	Spo	J	COG0184	Ribosomal protein S15P/S13E	INFORMATION STORAGE AND PROCESSING	Translation, ribosomal structure and biogenesis	|IPR012606:Ribosomal protein S13/S15, N-terminal|	|GO:0003735:structural constituent of ribosome|	|GO:0005840:ribosome|	|GO:0006412:translation|	|G+Y-6_G05_035.ab1|G09_G-Y1.ab1|C02_ZX-FJHSC.ab1|G+Y-5_C03_027.ab1|C04_ZX-FJHSC.ab1|
FYG104	438	69.18		5	355	2	354	70.34	ref|XM_001690833.1|	84	121	3e-24	Chlamydomonas reinhardtii ribosomal protein L18, component of cytosolic 80S ribosome and 60S large subunit (RPL18) mRNA, complete cds	gi|159465349|ref|XP_001690885.1|	82	223	5e-57	ribosomal protein L18 [Chlamydomonas reinhardtii]	sp|P42791|RL182_ARATH	77	211	8e-55	60S ribosomal protein L18-2 OS=Arabidopsis thaliana GN=RPL18B PE=2 SV=2	cre:CHLREDRAFT_195589	82	223	2e-57	RPL18; ribosomal protein L18, component of cytosolic 80S ribosome and 60S large subunit ; K02883 large subunit ribosomal protein L18e		SPBC11C11.07	1e-41	Spo	J	COG1727	Ribosomal protein L18E	INFORMATION STORAGE AND PROCESSING	Translation, ribosomal structure and biogenesis	|IPR000039:Ribosomal protein L18e|	|GO:0003735:structural constituent of ribosome|	|GO:0005622:intracellular|GO:0005840:ribosome|	|GO:0006412:translation|	|A06_G-Y3.ab1|G+Y-6_H06_034.ab1|G+Y-5_B07_061.ab1|C05_G-Y2.ab1|G+Y-5_E11_087.ab1|
FYG105	337	65.58		5	292	2	291	64.95	ref|XM_001700480.1|	84	155	2e-34	Chlamydomonas reinhardtii ribosomal protein L9, component of cytosolic 80S ribosome and 60S large subunit (RPL9) mRNA, complete cds	gi|159484990|ref|XP_001700532.1|	79	151	2e-35	ribosomal protein L9 [Chlamydomonas reinhardtii]	sp|P30707|RL9_PEA	55	108	1e-23	60S ribosomal protein L9 OS=Pisum sativum GN=RPL9 PE=2 SV=1	cre:CHLREDRAFT_139831	79	151	9e-36	RPL9; ribosomal protein L9, component of cytosolic 80S ribosome and 60S large subunit ; K02940 large subunit ribosomal protein L9e		YNL067w	5e-17	Sce	J	COG0097	Ribosomal protein L6P/L9E	INFORMATION STORAGE AND PROCESSING	Translation, ribosomal structure and biogenesis	|IPR000702:Ribosomal protein L6|	|GO:0003735:structural constituent of ribosome|	|GO:0005622:intracellular|GO:0005840:ribosome|	|GO:0006412:translation|	|D11_ZX-FJHSC.ab1|G+Y-5_E10_072.ab1|G+Y-8_G+Y-8_A12_096.ab1|C08_G-Y1.ab1|C01_ZX-FJHSC.ab1|
FYG106	234	68.8		5					ref|XM_001692933.1|	87	186	3e-44	Chlamydomonas reinhardtii ribosomal protein L8, component of cytosolic 80S ribosome and 60S large subunit (RPL8) mRNA, complete cds	gi|159469668|ref|XP_001692985.1|	86	124	3e-27	ribosomal protein L8 [Chlamydomonas reinhardtii]	sp|P29766|RL8_SOLLC	69	110	2e-24	60S ribosomal protein L8 OS=Solanum lycopersicum GN=RPL8 PE=2 SV=1	cre:CHLREDRAFT_172406	86	124	1e-27	RPL8; ribosomal protein L8, component of cytosolic 80S ribosome and 60S large subunit ; K02938 large subunit ribosomal protein L8e		YIL018w	4e-20	Sce	J	COG0090	Ribosomal protein L2	INFORMATION STORAGE AND PROCESSING	Translation, ribosomal structure and biogenesis	|IPR002171:Ribosomal protein L2|IPR008991:Translation protein SH3-like|IPR014722:Translation protein SH3-like, subgroup|	|GO:0003735:structural constituent of ribosome|	|GO:0005622:intracellular|GO:0005840:ribosome|	|GO:0006412:translation|	|C11_G-Y2.ab1|G+Y-6_G01_003.ab1|G+Y-6_E04_024.ab1|G+Y-4_F10_070.ab1|E08_G-Y1.ab1|
FYG107	567	64.02		5	219	566	348	63.22	gb|CP001324.1|	82	188	2e-44	Micromonas sp. RCC299 chromosome 3, complete sequence	gi|255074521|ref|XP_002500935.1|	71	275	2e-72	ribosomal protein L7 [Micromonas sp. RCC299]	sp|P60039|RL73_ARATH	66	257	3e-68	60S ribosomal protein L7-3 OS=Arabidopsis thaliana GN=RPL7C PE=2 SV=1	cre:CHLREDRAFT_206194	67	272	7e-72	RPL7; ribosomal protein L7, component of cytosolic 80S ribosome and 60S large subunit ; K02937 large subunit ribosomal protein L7e		SPBC18H10.12c	5e-59	Spo	J	COG1841	Ribosomal protein L30/L7E	INFORMATION STORAGE AND PROCESSING	Translation, ribosomal structure and biogenesis	|IPR000517:Ribosomal protein L30|IPR005998:Ribosomal protein L7, eukaryotic|IPR012988:Ribosomal protein L30, N-terminal|	|GO:0003735:structural constituent of ribosome|GO:0030528:transcription regulator activity|	|GO:0005622:intracellular|GO:0005840:ribosome|GO:0015934:large ribosomal subunit|	|GO:0006412:translation|	|G05_G-Y1.ab1|H11_G-Y1.ab1|E08_ZX-FJHSC.ab1|D12_G-Y1.ab1|A06_G-Y1.ab1|
FYG108	385	63.9		5	34	384	351	63.53	emb|FP094270.1|	83	226	7e-56	Phyllostachys edulis cDNA clone: bphyst013g02, full insert sequence	gi|224161152|ref|XP_002338297.1|	88	200	5e-50	ribosomal protein L11 [Populus trichocarpa]	sp|Q9FF52|RL123_ARATH	87	196	3e-50	60S ribosomal protein L12-3 OS=Arabidopsis thaliana GN=RPL12C PE=2 SV=1	ppp:PHYPADRAFT_179889	87	197	1e-49	hypothetical protein		SPCC31H12.04c	6e-42	Spo	J	COG0080	Ribosomal protein L11	INFORMATION STORAGE AND PROCESSING	Translation, ribosomal structure and biogenesis	|IPR000911:Ribosomal protein L11|	|GO:0003735:structural constituent of ribosome|	|GO:0005622:intracellular|GO:0005840:ribosome|	|GO:0006412:translation|	|F06_G-Y2.ab1|A04_G-Y2.ab1|G+Y-4_C07_059.ab1|G+Y-8_G+Y-8_A09_079.ab1|A12_G-Y3.ab1|
FYG109	297	65.32		6	8	295	288	64.93	dbj|AU066500.1|	90	97.6	3e-17	Chlamydomonas sp. HS-5 mRNA for 60S ribosomal protein L31, NaCl inducible, complete cds, clone:NaEX96-17	gi|255628235|gb|ACU14462.1|	72	122	1e-26	ribosomal protein L31 [Glycine max]	sp|P45841|RL31_CHLRE	72	121	9e-28	60S ribosomal protein L31 OS=Chlamydomonas reinhardtii GN=RPL31 PE=3 SV=1	cre:CHLREDRAFT_78109	72	121	1e-26	RPL31; ribosomal protein L31, component of cytosolic 80S ribosome and 60S large subunit ; K02910 large subunit ribosomal protein L31e		YLR406c	5e-22	Sce	J	COG2097	Ribosomal protein L31E	INFORMATION STORAGE AND PROCESSING	Translation, ribosomal structure and biogenesis	|IPR000054:Ribosomal protein L31e|	|GO:0003735:structural constituent of ribosome|	|GO:0005622:intracellular|GO:0005840:ribosome|	|GO:0006412:translation|	|H06_G-Y1.ab1|C03_G-Y1.ab1|G+Y-4_F04_022.ab1|G+Y-5_A04_032.ab1|G+Y-5_B08_062.ab1|G+Y-8_G+Y-8_A05_047.ab1|
FYG110	512	70.51		6	423	1	423	71.39	ref|XM_001697742.1|	84	87.7	6e-14	Chlamydomonas reinhardtii strain CC-503 cw92 mt+	gi|159479426|ref|XP_001697794.1|	70	233	7e-60	diaminopimelate epimerase [Chlamydomonas reinhardtii]	sp|Q9LFG2|DAPF_ARATH	68	224	2e-58	Diaminopimelate epimerase, chloroplastic OS=Arabidopsis thaliana GN=DAPF PE=2 SV=1	cre:CHLREDRAFT_150957	70	233	4e-60	DAE1; diaminopimelate epimerase (EC:5.1.1.7); K01778 diaminopimelate epimerase [EC:5.1.1.7]		slr1665	5e-50	Syn	E	COG0253	Diaminopimelate epimerase	METABOLISM	Amino acid transport and metabolism	|IPR000408:Regulator of chromosome condensation, RCC1|IPR001653:Diaminopimelate epimerase|	|GO:0008837:diaminopimelate epimerase activity|		|GO:0009089:lysine biosynthetic process via diaminopimelate|	|D05_G-Y2.ab1|H04_G-Y3.ab1|G+Y-6_B11_093.ab1|G+Y-4_D12_090.ab1|G+Y-4_G10_068.ab1|G+Y-5_F02_006.ab1|
FYG111	308	66.23		6	41	307	267	66.67	dbj|AU066544.1|	80	85.7	1e-13	Chlamydomonas sp. HS-5 mRNA for 60S ribosomal protein L2, NaCl+paraquat inducible, complete cds, clone:M30	gi|37731421|gb|AAO23119.1|	75	137	5e-31	ribosomal protein L2 [Brassica juncea]	sp|Q42064|RL83_ARATH	75	136	3e-32	60S ribosomal protein L8-3 OS=Arabidopsis thaliana GN=RPL8C PE=2 SV=2	ath:AT4G36130	75	136	3e-31	60S ribosomal protein L8 (RPL8C) ; K02938 large subunit ribosomal protein L8e		SPBC839.04	2e-26	Spo	J	COG0090	Ribosomal protein L2	INFORMATION STORAGE AND PROCESSING	Translation, ribosomal structure and biogenesis	|IPR002171:Ribosomal protein L2|IPR012340:Nucleic acid-binding, OB-fold|	|GO:0003735:structural constituent of ribosome|	|GO:0005622:intracellular|GO:0005840:ribosome|	|GO:0006412:translation|	|E07_ZX-FJHSC.ab1|F11_G-Y1.ab1|G+Y-4_B08_062.ab1|F03_G-Y2.ab1|G+Y-6_D07_057.ab1|G+Y-4_F05_037.ab1|
FYG112	596	64.93		6	369	1	369	64.5	gb|CP001324.1|	81	172	1e-39	Micromonas sp. RCC299 chromosome 3, complete sequence	gi|255074521|ref|XP_002500935.1|	70	270	6e-71	ribosomal protein L7 [Micromonas sp. RCC299]	sp|P60039|RL73_ARATH	66	252	9e-67	60S ribosomal protein L7-3 OS=Arabidopsis thaliana GN=RPL7C PE=2 SV=1	cre:CHLREDRAFT_206194	66	267	2e-70	RPL7; ribosomal protein L7, component of cytosolic 80S ribosome and 60S large subunit ; K02937 large subunit ribosomal protein L7e		SPAC3H5.07	1e-57	Spo	J	COG1841	Ribosomal protein L30/L7E	INFORMATION STORAGE AND PROCESSING	Translation, ribosomal structure and biogenesis	|IPR000517:Ribosomal protein L30|IPR005998:Ribosomal protein L7, eukaryotic|IPR012988:Ribosomal protein L30, N-terminal|	|GO:0003735:structural constituent of ribosome|GO:0030528:transcription regulator activity|	|GO:0005622:intracellular|GO:0005840:ribosome|GO:0015934:large ribosomal subunit|	|GO:0006412:translation|	|B08_G-Y2.ab1|A10_G-Y3.ab1|G+Y-4_E04_024.ab1|G+Y-5_D01_009.ab1|G+Y-6_A03_031.ab1|H06_G-Y3.ab1|
FYG113	804	63.56		6	763	341	423	64.07	ref|XM_001689807.1|	80	125	4e-25	Chlamydomonas reinhardtii ribosomal protein L5, component of cytosolic 80S ribosome and 60S large subunit (RPL5) mRNA, complete cds	gi|159463258|ref|XP_001689859.1|	73	183	2e-44	ribosomal protein L5 [Chlamydomonas reinhardtii]	sp|O22608|RL5_DUNSA	71	172	3e-42	60S ribosomal protein L5 OS=Dunaliella salina GN=RPL5 PE=2 SV=1	cre:CHLREDRAFT_183782	73	183	9e-45	RPL5; ribosomal protein L5, component of cytosolic 80S ribosome and 60S large subunit ; K02932 large subunit ribosomal protein L5e		SPBC11C11.09c	1e-34	Spo	J	COG0256	Ribosomal protein L18	INFORMATION STORAGE AND PROCESSING	Translation, ribosomal structure and biogenesis	|IPR005484:Ribosomal protein L18/L5|IPR005485:Ribosomal protein L5, eukaryotic|IPR009030:Growth factor, receptor|	|GO:0003735:structural constituent of ribosome|GO:0008097:5S rRNA binding|	|GO:0005622:intracellular|GO:0005840:ribosome|	|GO:0006412:translation|	|G+Y-6_F10_070.ab1|G+Y-6_A01_015.ab1|G+Y-8_G+Y-8_C01_011.ab1|G+Y-6_A06_048.ab1|G+Y-7_F06_038.ab1|G+Y-5_E03_023.ab1|
FYG114	250	65.6		7	209	3	207	64.25	ref|XM_002508801.1|	84	129	8e-27	Micromonas sp. RCC299 chromosome 10 ribosomal protein L44 (MICPUN_62094) mRNA, complete cds	gi|255084545|ref|XP_002508847.1|	86	114	4e-24	ribosomal protein L44 [Micromonas sp. RCC299]	sp|Q9HF88|RL44_CRYNE	84	111	9e-25	60S ribosomal protein L44 OS=Cryptococcus neoformans GN=RPL44 PE=3 SV=3	bfo:BRAFLDRAFT_92142	84	108	8e-23	hypothetical protein ; K02929 large subunit ribosomal protein L44e		YNL162w	1e-21	Sce	J	COG1631	Ribosomal protein L44E	INFORMATION STORAGE AND PROCESSING	Translation, ribosomal structure and biogenesis	|IPR000552:Ribosomal protein L44e|IPR011332:Ribosomal protein, zinc-binding|	|GO:0003735:structural constituent of ribosome|	|GO:0005622:intracellular|GO:0005840:ribosome|	|GO:0006412:translation|	|F06_G-Y3.ab1|F09_G-Y2.ab1|D09_G-Y3.ab1|B08_G-Y1.ab1|G+Y-4_D03_025.ab1|G+Y-6_C11_091.ab1|F08_G-Y2.ab1|
FYG115	362	67.68		7	315	1	315	67.94	ref|XM_001693443.1|	88	105	2e-19	Chlamydomonas reinhardtii ribosomal protein S16, component of cytosolic 80S ribosome and 40S small subunit (RPS16) mRNA, complete cds	gi|145346723|ref|XP_001417833.1|	77	146	6e-34	ribosomal protein S16 [Ostreococcus lucimarinus CCE9901]	sp|O22647|RS16_FRIAG	64	139	4e-33	40S ribosomal protein S16 OS=Fritillaria agrestis GN=RPS16 PE=2 SV=1	olu:OSTLU_31856	77	146	3e-34	RPS16; Ribosomal protein S16, component of cytosolic 80S ribosome and 40S small subunit; K02960 small subunit ribosomal protein S16e		YMR143w	1e-32	Sce	J	COG0103	Ribosomal protein S9	INFORMATION STORAGE AND PROCESSING	Translation, ribosomal structure and biogenesis	|IPR000754:Ribosomal protein S9|IPR014721:Ribosomal protein S5 domain 2-type fold|	|GO:0003735:structural constituent of ribosome|	|GO:0005622:intracellular|GO:0005840:ribosome|	|GO:0006412:translation|	|G+Y-4_D07_057.ab1|G06_G-Y2.ab1|G12_G-Y1.ab1|E08_G-Y3.ab1|E02_G-Y2.ab1|G+Y-8_G+Y-8_F01_005.ab1|G+Y-7_F02_006.ab1|
FYG116	272	63.6		8	90	272	183	60.66	ref|XM_002508801.1|	84	163	6e-37	Micromonas sp. RCC299 chromosome 10 ribosomal protein L44 (MICPUN_62094) mRNA, complete cds	gi|255084545|ref|XP_002508847.1|	88	146	6e-34	ribosomal protein L44 [Micromonas sp. RCC299]	sp|P52809|RL44_PICJA	82	136	4e-32	60S ribosomal protein L44 OS=Pichia jadinii GN=RPL44 PE=3 SV=2	bfo:BRAFLDRAFT_92142	84	136	3e-31	hypothetical protein ; K02929 large subunit ribosomal protein L44e		YNL162w	2e-30	Sce	J	COG1631	Ribosomal protein L44E	INFORMATION STORAGE AND PROCESSING	Translation, ribosomal structure and biogenesis	|IPR000552:Ribosomal protein L44e|IPR011332:Ribosomal protein, zinc-binding|	|GO:0003735:structural constituent of ribosome|	|GO:0005622:intracellular|GO:0005840:ribosome|	|GO:0006412:translation|	|G+Y-4_H05_033.ab1|G+Y-8_G+Y-8_F08_054.ab1|G+Y-7_C09_075.ab1|G+Y-7_H04_018.ab1|D09_ZX-FJHSC.ab1|G+Y-5_A01_015.ab1|F04_G-Y3.ab1|D03_G-Y3.ab1|
FYG117	283	67.49		8	76	282	207	65.7	gb|DQ122868.1|	88	228	1e-56	Chlamydomonas incerta 40S ribosomal protein S3 mRNA, complete cds	gi|116783944|gb|ABK23152.1|	89	156	8e-37	ribosomal protein S3 [Picea sitchensis]	sp|Q9FJA6|RS33_ARATH	91	154	1e-37	40S ribosomal protein S3-3 OS=Arabidopsis thaliana GN=RPS3C PE=2 SV=1	osa:4333308	91	155	4e-37	Os03g0577000; hypothetical protein ; K02985 small subunit ribosomal protein S3e		SPBC16G5.14c	3e-31	Spo	J	COG0092	Ribosomal protein S3	INFORMATION STORAGE AND PROCESSING	Translation, ribosomal structure and biogenesis	|IPR001351:Ribosomal protein S3, C-terminal|	|GO:0003735:structural constituent of ribosome|	|GO:0005622:intracellular|GO:0005840:ribosome|	|GO:0006412:translation|	|G+Y-7_D10_074.ab1|C12_ZX-FJHSC.ab1|G+Y-6_B07_061.ab1|G+Y-8_G+Y-8_B03_029.ab1|G04_G-Y3.ab1|G+Y-7_D09_073.ab1|G+Y-7_B05_045.ab1|G+Y-6_G12_084.ab1|
FYG118	606	67.99		9	559	2	558	68.1	ref|XM_001689821.1|	87	145	3e-31	Chlamydomonas reinhardtii ribosomal protein L6, component of cytosolic 80S ribosome and 60S large subunit (RPL6) mRNA, complete cds	gi|159463286|ref|XP_001689873.1|	56	198	3e-49	ribosomal protein L6 [Chlamydomonas reinhardtii]	sp|Q9FZ76|RL61_ARATH	59	191	2e-48	60S ribosomal protein L6-1 OS=Arabidopsis thaliana GN=RPL6A PE=2 SV=1	cre:CHLREDRAFT_183518	56	198	2e-49	RPL6; ribosomal protein L6, component of cytosolic 80S ribosome and 60S large subunit ; K02934 large subunit ribosomal protein L6e		YLR448w	1e-27	Sce	J	COG2163	Ribosomal protein L14E/L6E/L27E	INFORMATION STORAGE AND PROCESSING	Translation, ribosomal structure and biogenesis	|IPR000915:Ribosomal protein L6E|IPR005568:Ribosomal protein L6, N-terminal|	|GO:0003735:structural constituent of ribosome|	|GO:0005622:intracellular|GO:0005840:ribosome|	|GO:0006412:translation|	|E03_G-Y1.ab1|E06_ZX-FJHSC.ab1|G+Y-5_F12_086.ab1|G+Y-6_E11_087.ab1|G+Y-4_H09_065.ab1|G05_G-Y2.ab1|E06_G-Y3.ab1|G+Y-4_B06_046.ab1|G+Y-7_A11_095.ab1|
FYG119	389	60.41		10	307	2	306	61.76	emb|AJ276853.1|	100	60	9e-06	Klebsiella pneumoniae partial SL021 plasmid																													|G+Y-7_D02_010.ab1|G+Y-7_F08_054.ab1|G+Y-4_A08_064.ab1|G+Y-4_D10_074.ab1|D01_G-Y1.ab1|D08_ZX-FJHSC.ab1|D04_ZX-FJHSC.ab1|G+Y-6_G06_036.ab1|B05_G-Y2.ab1|G+Y-5_D03_025.ab1|
FYG120	283	64.66		11	236	3	234	63.25	ref|XM_001700261.1|	93	339	5e-90	Chlamydomonas reinhardtii ribosomal protein L40, component of cytosolic 80S ribosome and 60S large subunit (RPL40) mRNA, complete cds	gi|222640033|gb|EEE68165.1|	93	144	2e-33	ubiquitin [Oryza sativa Japonica Group]	sp|P14624|UBIQ_CHLRE	97	143	3e-34	Ubiquitin OS=Chlamydomonas reinhardtii GN=UBI1 PE=1 SV=1	osa:4337883	84	144	1e-33	Os05g0160200; hypothetical protein ; K02977 small subunit ribosomal protein S27Ae		YLL039c	1e-33	Sce	O	COG5272	Ubiquitin	CELLULAR PROCESSES AND SIGNALING	Posttranslational modification, protein turnover, chaperones	|IPR000626:Ubiquitin|			|GO:0006464:protein modification process|	|F07_G-Y1.ab1|F09_G-Y3.ab1|D10_G-Y3.ab1|G+Y-4_F12_086.ab1|G10_G-Y3.ab1|G+Y-4_H06_034.ab1|G+Y-7_F04_022.ab1|G+Y-6_D02_010.ab1|G+Y-6_E06_040.ab1|G+Y-7_G06_036.ab1|G+Y-8_G+Y-8_F07_053.ab1|
FYG121	571	66.73		12	58	570	513	66.47	ref|XM_001702290.1|	89	170	5e-39	Chlamydomonas reinhardtii strain CC-503 cw92 mt+	gi|159488703|ref|XP_001702342.1|	77	249	1e-64	ribosomal protein S7 [Chlamydomonas reinhardtii]	sp|Q9C514|RS71_ARATH	64	218	2e-56	40S ribosomal protein S7-1 OS=Arabidopsis thaliana GN=RPS7A PE=2 SV=1	cre:CHLREDRAFT_179706	77	249	7e-65	RPS7; ribosomal protein S7, component of cytosolic 80S ribosome and 40S small subunit ; K02993 small subunit ribosomal protein S7e		SPAC18G6.14c	5e-41	---	---	---	---	---	---	|IPR000554:Ribosomal protein S7e|	|GO:0003735:structural constituent of ribosome|	|GO:0005622:intracellular|GO:0005840:ribosome|	|GO:0006412:translation|	|C12_G-Y2.ab1|H08_G-Y1.ab1|B11_G-Y1.ab1|H05_G-Y2.ab1|G+Y-6_H03_017.ab1|G+Y-4_E10_072.ab1|G+Y-8_G+Y-8_A02_016.ab1|G+Y-8_G+Y-8_D12_090.ab1|F05_G-Y3.ab1|G+Y-4_G11_083.ab1|G+Y-7_B07_061.ab1|G+Y-8_G+Y-8_E09_071.ab1|
FYG122	315	62.86		12	51	314	264	60.23	ref|XM_001703627.1|	90	161	3e-36	Chlamydomonas reinhardtii ribosomal protein L22, component of cytosolic 80S ribosome and 60S large subunit (RPL22) mRNA, complete cds	gi|159491449|ref|XP_001703679.1|	76	105	2e-21	ribosomal protein L22 [Chlamydomonas reinhardtii]	sp|Q9M9W1|RL222_ARATH	73	100	3e-21	60S ribosomal protein L22-2 OS=Arabidopsis thaliana GN=RPL22B PE=2 SV=1	cre:CHLREDRAFT_195131	76	105	9e-22	RPL22; ribosomal protein L22, component of cytosolic 80S ribosome and 60S large subunit ; K02891 large subunit ribosomal protein L22e		SPAC11E3.15	5e-11	---	---	---	---	---	---	|IPR002671:Ribosomal protein L22e|	|GO:0003735:structural constituent of ribosome|	|GO:0005622:intracellular|GO:0005840:ribosome|	|GO:0006412:translation|	|C07_G-Y2.ab1|F08_G-Y3.ab1|G+Y-6_H05_033.ab1|G+Y-6_H02_002.ab1|C03_G-Y3.ab1|G+Y-7_E03_023.ab1|G08_G-Y1.ab1|G+Y-7_D12_090.ab1|E06_G-Y2.ab1|G+Y-7_F10_070.ab1|G+Y-8_G+Y-8_C02_012.ab1|G+Y-4_H10_066.ab1|
FYG123	303	68.65		12	229	2	228	67.98	gb|DQ122868.1|	88	228	1e-56	Chlamydomonas incerta 40S ribosomal protein S3 mRNA, complete cds	gi|242080689|ref|XP_002445113.1|	91	155	1e-36	ribosomal protein S3 [Sorghum bicolor]	sp|Q9FJA6|RS33_ARATH	91	154	1e-37	40S ribosomal protein S3-3 OS=Arabidopsis thaliana GN=RPS3C PE=2 SV=1	osa:4333308	91	155	5e-37	Os03g0577000; hypothetical protein ; K02985 small subunit ribosomal protein S3e		SPBC16G5.14c	3e-31	Spo	J	COG0092	Ribosomal protein S3	INFORMATION STORAGE AND PROCESSING	Translation, ribosomal structure and biogenesis	|IPR001351:Ribosomal protein S3, C-terminal|	|GO:0003735:structural constituent of ribosome|	|GO:0005622:intracellular|GO:0005840:ribosome|	|GO:0006412:translation|	|C02_G-Y1.ab1|G07_G-Y2.ab1|G+Y-5_C09_075.ab1|G+Y-4_G04_020.ab1|G+Y-5_F03_021.ab1|G+Y-8_G+Y-8_D05_041.ab1|G+Y-6_G09_067.ab1|E12_G-Y2.ab1|E10_G-Y2.ab1|G+Y-5_G12_084.ab1|G+Y-6_F03_021.ab1|G+Y-7_A10_080.ab1|
FYG124	318	62.89		14	54	317	264	60.23	ref|XM_001703627.1|	90	161	3e-36	Chlamydomonas reinhardtii ribosomal protein L22, component of cytosolic 80S ribosome and 60S large subunit (RPL22) mRNA, complete cds	gi|159491449|ref|XP_001703679.1|	76	105	2e-21	ribosomal protein L22 [Chlamydomonas reinhardtii]	sp|Q9M9W1|RL222_ARATH	73	100	3e-21	60S ribosomal protein L22-2 OS=Arabidopsis thaliana GN=RPL22B PE=2 SV=1	cre:CHLREDRAFT_195131	76	105	9e-22	RPL22; ribosomal protein L22, component of cytosolic 80S ribosome and 60S large subunit ; K02891 large subunit ribosomal protein L22e		SPAC11E3.15	6e-11	---	---	---	---	---	---	|IPR002671:Ribosomal protein L22e|	|GO:0003735:structural constituent of ribosome|	|GO:0005622:intracellular|GO:0005840:ribosome|	|GO:0006412:translation|	|D02_0912290217_5_T7.ab1|G12_G-Y2.ab1|D10_G-Y1.ab1|D02_G-Y1.ab1|G+Y-7_A01_015.ab1|G+Y-4_A10_080.ab1|G+Y-5_H12_082.ab1|D11_G-Y1.ab1|G+Y-6_G04_020.ab1|G+Y-8_G+Y-8_A10_080.ab1|H08_G-Y3.ab1|G+Y-8_G+Y-8_E03_023.ab1|G+Y-5_H08_050.ab1|G+Y-4_C03_027.ab1|
FYG125	350	67.43		16	302	3	300	67.67	ref|XM_001693443.1|	88	105	2e-19	Chlamydomonas reinhardtii ribosomal protein S16, component of cytosolic 80S ribosome and 40S small subunit (RPS16) mRNA, complete cds	gi|145346723|ref|XP_001417833.1|	77	146	6e-34	ribosomal protein S16 [Ostreococcus lucimarinus CCE9901]	sp|O22647|RS16_FRIAG	67	138	9e-33	40S ribosomal protein S16 OS=Fritillaria agrestis GN=RPS16 PE=2 SV=1	olu:OSTLU_31856	77	146	3e-34	RPS16; Ribosomal protein S16, component of cytosolic 80S ribosome and 40S small subunit; K02960 small subunit ribosomal protein S16e		YMR143w	1e-32	Sce	J	COG0103	Ribosomal protein S9	INFORMATION STORAGE AND PROCESSING	Translation, ribosomal structure and biogenesis	|IPR000754:Ribosomal protein S9|IPR014721:Ribosomal protein S5 domain 2-type fold|	|GO:0003735:structural constituent of ribosome|	|GO:0005622:intracellular|GO:0005840:ribosome|	|GO:0006412:translation|	|A02_G-Y2.ab1|D03_0912290220_8_T7.ab1|B04_G-Y1.ab1|C05_G-Y3.ab1|E07_G-Y3.ab1|G+Y-6_B05_045.ab1|G+Y-7_H05_033.ab1|G+Y-4_E08_056.ab1|G+Y-4_F08_054.ab1|G+Y-5_H01_001.ab1|G+Y-7_E05_039.ab1|G+Y-8_G+Y-8_F10_070.ab1|G+Y-8_G+Y-8_C11_091.ab1|G+Y-8_G+Y-8_C07_059.ab1|G+Y-5_C04_028.ab1|B08_G-Y3.ab1|
FYG126	496	61.29	Y	19	278	3	276	58.7	gb|EF411207.1|	84	194	3e-46	Chlorella vulgaris strain NJ-7 thiazole biosynthetic enzyme mRNA, complete cds	gi|148646841|gb|ABR01228.1|	69	133	5e-30	thiazole biosynthetic enzyme [Chlorella vulgaris]	sp|P32318|THI4_YEAST	55	107	2e-23	Thiazole biosynthetic enzyme, mitochondrial OS=Saccharomyces cerevisiae GN=THI4 PE=1 SV=1	pic:PICST_50942	58	112	7e-24	hypothetical protein ; K03146 thiamine biosynthetic enzyme		YGR144w	1e-23	Sce	H	COG1635	Flavoprotein involved in thiazole biosynthesis	METABOLISM	Coenzyme transport and metabolism	|IPR000834:Peptidase M14, carboxypeptidase A|IPR002922:Thiamine biosynthesis Thi4 protein|	|GO:0004182:carboxypeptidase A activity|GO:0008270:zinc ion binding|		|GO:0006508:proteolysis|GO:0009228:thiamin biosynthetic process|	|F04_G-Y2.ab1|G+Y-6_D03_025.ab1|H02_G-Y1.ab1|G+Y-6_D08_058.ab1|E12_G-Y3.ab1|C06_0912290218_6_T7.ab1|D05_G-Y1.ab1|C11_G-Y3.ab1|G08_G-Y3.ab1|G+Y-5_G10_068.ab1|G+Y-6_F09_069.ab1|C09_G-Y1.ab1|G+Y-6_C02_012.ab1|H03_G-Y2.ab1|G+Y-7_G07_051.ab1|A09_G-Y1.ab1|G+Y-5_C12_092.ab1|G+Y-7_H03_017.ab1|G+Y-4_A09_079.ab1|
FYG127	427	64.64		27	340	2	339	64.31	ref|XM_002508801.1|	84	163	1e-36	Micromonas sp. RCC299 chromosome 10 ribosomal protein L44 (MICPUN_62094) mRNA, complete cds	gi|255084545|ref|XP_002508847.1|	88	144	4e-33	ribosomal protein L44 [Micromonas sp. RCC299]	sp|P52809|RL44_PICJA	82	136	4e-32	60S ribosomal protein L44 OS=Pichia jadinii GN=RPL44 PE=3 SV=2	bfo:BRAFLDRAFT_92142	84	136	3e-31	hypothetical protein ; K02929 large subunit ribosomal protein L44e		YNL162w	2e-30	Sce	J	COG1631	Ribosomal protein L44E	INFORMATION STORAGE AND PROCESSING	Translation, ribosomal structure and biogenesis	|IPR000552:Ribosomal protein L44e|IPR001569:Ribosomal protein L37e|IPR011331:Ribosomal protein L37ae/L37e, core|IPR011332:Ribosomal protein, zinc-binding|	|GO:0003735:structural constituent of ribosome|	|GO:0005622:intracellular|GO:0005840:ribosome|	|GO:0006412:translation|	|G+Y-5_B06_046.ab1|G01_G-Y2.ab1|H01_G-Y3.ab1|D08_G-Y1.ab1|E01_G-Y1.ab1|D06_G-Y2.ab1|H05_G-Y1.ab1|C04_G-Y1.ab1|G09_G-Y3.ab1|D09_G-Y2.ab1|G+Y-4_H03_017.ab1|G+Y-7_F12_086.ab1|G+Y-7_B01_013.ab1|C09_ZX-FJHSC.ab1|G+Y-5_E07_055.ab1|G+Y-5_F09_069.ab1|G+Y-8_G+Y-8_D10_074.ab1|G+Y-7_A09_079.ab1|G+Y-7_H09_065.ab1|G+Y-8_G+Y-8_F12_086.ab1|G+Y-8_G+Y-8_C04_028.ab1|G+Y-7_E04_024.ab1|G+Y-8_G+Y-8_E05_039.ab1|A01_G-…
FYG128	259	64.86		37					gb|CP000930.2|	91	61.9	2e-06	Heliobacterium modesticaldum Ice1, complete genome	gi|255069915|ref|XP_002507039.1|	58	88.6	2e-16	ribosomal protein S13 [Micromonas sp. RCC299]	sp|P42732|RR13_ARATH	52	74.3	2e-13	30S ribosomal protein S13, chloroplastic OS=Arabidopsis thaliana GN=RPS13 PE=2 SV=1	cre:CHLREDRAFT_195627	55	80.9	2e-14	PRPS13; plastid ribosomal protein S13		VC2574	1e-11	Vch	J	COG0099	Ribosomal protein S13	INFORMATION STORAGE AND PROCESSING	Translation, ribosomal structure and biogenesis	|IPR001892:Ribosomal protein S13|IPR010979:Ribosomal protein S13-like, H2TH|	|GO:0003676:nucleic acid binding|GO:0003723:RNA binding|GO:0003735:structural constituent of ribosome|	|GO:0005622:intracellular|GO:0005840:ribosome|	|GO:0006412:translation|	|G02_G-Y2.ab1|E04_G-Y1.ab1|A02_G-Y3.ab1|G07_G-Y1.ab1|B04_G-Y3.ab1|H09_G-Y1.ab1|H04_G-Y2.ab1|C03_0912290215_3_T7.ab1|B09_G-Y2.ab1|C06_G-Y3.ab1|A03_G-Y2.ab1|H12_G-Y1.ab1|F08_G-Y1.ab1|F02_G-Y3.ab1|D09_G-Y1.ab1|B05_G-Y1.ab1|E05_G-Y3.ab1|G+Y-7_E09_071.ab1|G+Y-8_G+Y-8_A06_048.ab1|G+Y-5_B01_013.ab1|G+Y-8_G+Y-8_C12_092.ab1|G+Y-7_F09_069.ab1|G+Y-7_B11_093.ab1|G+Y-5_A05_047.ab1|G+Y-8_G+Y-8_D08_058.ab1|G+Y-…
FYG129	521	70.83		62	432	1	432	71.76	ref|XM_001697742.1|	84	87.7	6e-14	Chlamydomonas reinhardtii strain CC-503 cw92 mt+	gi|159479426|ref|XP_001697794.1|	70	236	7e-61	diaminopimelate epimerase [Chlamydomonas reinhardtii]	sp|Q9LFG2|DAPF_ARATH	67	228	1e-59	Diaminopimelate epimerase, chloroplastic OS=Arabidopsis thaliana GN=DAPF PE=2 SV=1	cre:CHLREDRAFT_150957	70	236	4e-61	DAE1; diaminopimelate epimerase (EC:5.1.1.7); K01778 diaminopimelate epimerase [EC:5.1.1.7]		slr1665	3e-50	Syn	E	COG0253	Diaminopimelate epimerase	METABOLISM	Amino acid transport and metabolism	|IPR000408:Regulator of chromosome condensation, RCC1|IPR001653:Diaminopimelate epimerase|	|GO:0008837:diaminopimelate epimerase activity|		|GO:0009089:lysine biosynthetic process via diaminopimelate|	|E02_ZX-FJHSC.ab1|E09_G-Y2.ab1|D03_G-Y1.ab1|C04_G-Y2.ab1|G01_G-Y3.ab1|B03_G-Y1.ab1|E04_ZX-FJHSC.ab1|F09_G-Y1.ab1|A04_G-Y3.ab1|B11_G-Y2.ab1|D04_G-Y2.ab1|F07_G-Y2.ab1|E11_G-Y3.ab1|C12_G-Y1.ab1|C07_G-Y1.ab1|D01_ZX-FJHSC.ab1|F03_G-Y1.ab1|F05_G-Y1.ab1|H10_G-Y2.ab1|C08_G-Y2.ab1|G07_G-Y3.ab1|G04_G-Y1.ab1|D12_ZX-FJHSC.ab1|C07_G-Y3.ab1|F07_G-Y3.ab1|D04_0912290221_9_T7.ab1|G+Y-6_A09_079.ab1|G+Y-5_B11_093.a…
FYG130	160	48.75	Y	1																																						|A01_G-Y2.ab1|
FYG131	417	69.78		1	96	308	213	68.08	ref|XM_001699352.1|	89	79.8	1e-11	Chlamydomonas reinhardtii predicted protein (CHLREDRAFT_185326) mRNA, complete cds	gi|159482697|ref|XP_001699404.1|	45	73.9	5e-12	predicted protein [Chlamydomonas reinhardtii]						cre:CHLREDRAFT_185326	45	73.9	2e-12	hypothetical protein														|A04_G-Y1.ab1|
FYG132	177	69.49		1	13	177	165	67.88	ref|XM_001701728.1|	90	121	1e-24	Chlamydomonas reinhardtii ribosomal protein L15, component of cytosolic 80S ribosome and 60S large subunit (RPL15) mRNA, complete cds	gi|168009740|ref|XP_001757563.1|	93	66.2	1e-09	ribosomal protein L15e [Physcomitrella patens subsp. patens]																				|IPR000439:Ribosomal protein L15e|IPR012678:Ribosomal protein L23/L15e, core|	|GO:0003735:structural constituent of ribosome|	|GO:0005622:intracellular|GO:0005840:ribosome|	|GO:0006412:translation|	|A05_G-Y2.ab1|
FYG133	165	70.3		1	57	164	108	65.74																																		|A05_G-Y3.ab1|
FYG134	638	69.44		1	389	3	387	68.22	ref|XM_001694433.1|	86	93.7	1e-15	Chlamydomonas reinhardtii plastid ribosomal protein S1 (PRPS1) mRNA, complete cds	gi|255085236|ref|XP_002505049.1|	55	198	4e-49	ribosomal protein S1 [Micromonas sp. RCC299]	sp|P29344|RR1_SPIOL	50	185	1e-46	30S ribosomal protein S1, chloroplastic OS=Spinacia oleracea GN=RPS1 PE=1 SV=1	olu:OSTLU_36339	53	191	2e-47	PRPS1; Plastid ribosomal protein S1, imported to chloroplast, small ribosomal subunit		all0136	1e-45	Nos	J	COG0539	Ribosomal protein S1	INFORMATION STORAGE AND PROCESSING	Translation, ribosomal structure and biogenesis	|IPR003029:S1, RNA binding|IPR012340:Nucleic acid-binding, OB-fold|	|GO:0003723:RNA binding|			|A07_G-Y2.ab1|
FYG135	213	68.54	Y	1					emb|CT028066.1|	100	63.9	3e-07	Poplar cDNA sequences																													|A07_G-Y3.ab1|
FYG136	338	67.46		1	68	337	270	66.3						gi|159480154|ref|XP_001698149.1|	59	123	7e-27	ribosomal protein L24 [Chlamydomonas reinhardtii]	sp|Q02764|RK24_TOBAC	53	97.1	2e-20	50S ribosomal protein L24, chloroplastic OS=Nicotiana tabacum GN=RPL24 PE=1 SV=1	cre:CHLREDRAFT_195622	59	123	3e-27	PRPL24; plastid ribosomal protein L24 ; K02895 large subunit ribosomal protein L24		sll1807	3e-18	Syn	J	COG0198	Ribosomal protein L24	INFORMATION STORAGE AND PROCESSING	Translation, ribosomal structure and biogenesis	|IPR003256:Ribosomal protein L24|IPR005824:KOW|IPR005825:Ribosomal protein L24/L26|IPR008991:Translation protein SH3-like|	|GO:0003735:structural constituent of ribosome|	|GO:0005622:intracellular|GO:0005840:ribosome|	|GO:0006412:translation|	|A08_G-Y1.ab1|
FYG137	279	55.56	Y	1	118	2	117	67.52																																		|A10_G-Y2.ab1|
FYG138	216	67.13		1	14	214	201	66.17	ref|XM_001691710.1|	94	109	6e-21	Chlamydomonas reinhardtii ribosomal protein L27, component of cytosolic 80S ribosome and 60S large subunit (RPL27) mRNA, complete cds	gi|255082920|ref|XP_002504446.1|	86	70.1	7e-11	ribosomal protein L27 [Micromonas sp. RCC299]	sp|Q02984|RL27_PYRST	84	70.1	3e-12	60S ribosomal protein L27 OS=Pyrobotrys stellata GN=RPL27 PE=2 SV=1	cre:CHLREDRAFT_260	89	69.3	6e-11	RPL27; ribosomal protein L27, component of cytosolic 80S ribosome and 60S large subunit ; K02901 large subunit ribosomal protein L27e										|IPR000915:Ribosomal protein L6E|IPR001141:Ribosomal protein L27e|IPR005824:KOW|	|GO:0003735:structural constituent of ribosome|	|GO:0005622:intracellular|GO:0005840:ribosome|	|GO:0006412:translation|	|A11_G-Y1.ab1|
FYG139	213	62.44		1	166	2	165	65.45																																		|B03_G-Y3.ab1|
FYG140	172	65.12		1	112	2	111	65.77	ref|XM_001760134.1|	89	97.6	2e-17	Physcomitrella patens subsp. patens predicted protein (PHYPADRAFT_207769) mRNA, complete cds																													|B06_G-Y2.ab1|
FYG141	651	59.29	Y	1	149	319	171	55.56																														|IPR008197:Whey acidic protein, 4-disulphide core|	|GO:0030414:protease inhibitor activity|			|B07_G-Y3.ab1|
FYG142	142	49.3	Y	1																																						|B09_G-Y3.ab1|
FYG143	143	39.16	Y	1	126	1	126	40.48																																		|C03_ZX-FJHSC.ab1|
FYG144	209	63.16		1																																						|C07_ZX-FJHSC.ab1|
FYG145	177	68.36		1					ref|XM_001694752.1|	87	89.7	4e-15	Chlamydomonas reinhardtii ribosomal protein L4, component of cytosolic 80S ribosome and 60S large subunit (RPL4) mRNA, complete cds	gi|217071858|gb|ACJ84289.1|	66	70.5	5e-11	ribosomal protein L4 [Medicago truncatula]						cre:CHLREDRAFT_195598	68	68.9	7e-11	RPL4; ribosomal protein L4, component of cytosolic 80S ribosome and 60S large subunit ; K02930 large subunit ribosomal protein L4e										|IPR002136:Ribosomal protein L4/L1e|	|GO:0003735:structural constituent of ribosome|	|GO:0005622:intracellular|GO:0005840:ribosome|	|GO:0006412:translation|	|C10_ZX-FJHSC.ab1|
FYG146	238	62.61		1	105	1	105	67.62	gb|BT032165.1|	84	61.9	1e-06	Phytophthora capsici clone CBOT141-O05 mRNA sequence	gi|116781171|gb|ABK21991.1|	74	77.4	5e-13	ribosomal protein L32 [Picea sitchensis]	sp|P49211|RL321_ARATH	62	66.2	5e-11	60S ribosomal protein L32-1 OS=Arabidopsis thaliana GN=RPL32A PE=2 SV=2	ppp:PHYPADRAFT_108328	70	73.6	3e-13	hypothetical protein; K02912 large subunit ribosomal protein L32e										|IPR001515:Ribosomal protein L32e|	|GO:0003735:structural constituent of ribosome|	|GO:0005622:intracellular|GO:0005840:ribosome|	|GO:0006412:translation|	|C11_G-Y1.ab1|
FYG147	212	63.68		1	53	211	159	59.75																																		|D01_0912290216_4_T7.ab1|
FYG148	201	64.68		1	44	178	135	68.89																														|IPR008165:Protein of unknown function GLTT|				|D02_G-Y2.ab1|
FYG149	277	56.68		1	252	1	252	56.35																																		|D02_ZX-FJHSC.ab1|
FYG150	279	68.1		1	210	1	210	69.05						gi|18412023|ref|NP_565182.1|	42	81.6	2e-14	bile acid:sodium symporter family protein [Arabidopsis thaliana]						ath:AT1G78560	42	81.6	1e-14	bile acid:sodium symporter family protein ; K03453 bile acid:Na+ symporter, BASS family		NMA0046	8e-13	NmA	R	COG0385	Predicted Na+-dependent transporter	POORLY CHARACTERIZED	General function prediction only	|IPR002657:Bile acid:sodium symporter|	|GO:0008508:bile acid:sodium symporter activity|	|GO:0016020:membrane|	|GO:0006814:sodium ion transport|	|D03_ZX-FJHSC.ab1|
FYG151	160	71.25		1																																						|D04_G-Y3.ab1|
FYG152	488	67.01		1	197	487	291	65.64	gb|DQ122900.1|	88	398	1e-107	Chlamydomonas incerta chloroplast light-harvesting chlorophyll-a/b binding protein (LhcII-1.3) mRNA, complete cds; nuclear gene for chloroplast product	gi|159474708|ref|XP_001695467.1|	80	238	1e-61	chlorophyll a-b binding protein of LHCII [Chlamydomonas reinhardtii]	sp|P14273|CB2_CHLRE	77	233	4e-61	Chlorophyll a-b binding protein of LHCII type I, chloroplastic OS=Chlamydomonas reinhardtii GN=cabII-1 PE=3 SV=1	cre:CHLREDRAFT_205752	80	238	6e-62	LHCBM8; chlorophyll a-b binding protein of LHCII										|IPR001344:Chlorophyll A-B binding protein|		|GO:0016020:membrane|	|GO:0009765:photosynthesis, light harvesting|	|D05_G-Y3.ab1|
FYG153	140	52.14		1																																						|D05_ZX-FJHSC.ab1|
FYG154	198	61.62		1																																						|D06_G-Y1.ab1|
FYG155	279	58.78		1	117	278	162	56.17																																		|D06_G-Y3.ab1|
FYG156	411	57.91		1	292	143	150	46																																		|D12_G-Y2.ab1|
FYG157	195	70.77		1	160	2	159	71.7	ref|XM_001701412.1|	88	125	9e-26	Chlamydomonas reinhardtii ribosomal protein S30, component of cytosolic 80S ribosome and 40S small subunit (RPS30) mRNA, complete cds																									|IPR006846:Ribosomal protein S30|	|GO:0003735:structural constituent of ribosome|	|GO:0005622:intracellular|GO:0005840:ribosome|	|GO:0006412:translation|	|E04_G-Y2.ab1|
FYG158	184	52.72	Y	1	10	120	111	53.15																																		|E07_G-Y1.ab1|
FYG159	180	60.56		1										gi|255078824|ref|XP_002502992.1|	59	62.8	1e-08	predicted protein [Micromonas sp. RCC299]																								|E09_G-Y1.ab1|
FYG160	336	69.35		1	8	307	300	69.33	ref|XM_001698734.1|	84	117	4e-23	Chlamydomonas reinhardtii strain CC-503 cw92 mt+	gi|11135341|sp|Q9SBN3.1|UCRIA_VOLCA	67	120	6e-26	plastocyanin oxidoreductase iron-sulfur protein [Volvox carteri f. nagariensis]	sp|Q9SBN3|UCRIA_VOLCA	67	120	3e-27	Cytochrome b6-f complex iron-sulfur subunit, chloroplastic OS=Volvox carteri GN=petC PE=2 SV=1	cre:CHLREDRAFT_193296	63	112	4e-24	PETC; rieske iron-sulfur subunit of the cytochrome b6f complex, chloroplast precursor ; K02636 cytochrome b6-f complex iron-sulfur subunit [EC:1.10.99.1]		sll1316	1e-16	Syn	C	COG0723	Rieske Fe-S protein	METABOLISM	Energy production and conversion	|IPR014909:Cytochrome b6-f complex Fe-S subunit|				|E10_G-Y1.ab1|
FYG161	375	60.53		1	280	2	279	60.57						gi|71005964|ref|XP_757648.1|	43	94	5e-18	hypothetical protein [Ustilago maydis 521]	sp|Q10449|MU157_SCHPO	37	80.5	2e-15	Meiotically up-regulated gene 157 protein OS=Schizosaccharomyces pombe GN=mug157 PE=1 SV=1	uma:UM01501.1	43	94	2e-18	hypothetical protein; K09704 hypothetical protein		lin0759	2e-19	Lin	S	COG3538	Uncharacterized conserved protein	POORLY CHARACTERIZED	Function unknown	|IPR008313:Uncharacterised conserved protein UCP028846|IPR008928:Six-hairpin glycosidase-like|	|GO:0003824:catalytic activity|			|E10_G-Y3.ab1|
FYG162	264	63.26		1	235	2	234	62.82	ref|XM_001696143.1|	90	143	5e-31	Chlamydomonas reinhardtii strain CC-503 cw92 mt+	gi|159476192|ref|XP_001696195.1|	52	70.1	7e-11	ribosomal protein S27a [Chlamydomonas reinhardtii]						cre:CHLREDRAFT_142065	52	70.1	3e-11	RPS27a; ribosomal protein S27a, component of cytosolic 80S ribosome and 40S small subunit ; K02977 small subunit ribosomal protein S27Ae										|IPR002906:Ribosomal protein S27a|	|GO:0003735:structural constituent of ribosome|	|GO:0005622:intracellular|GO:0005840:ribosome|	|GO:0006412:translation|	|E10_ZX-FJHSC.ab1|
FYG163	190	71.58		1	11	190	180	70																																		|E11_G-Y1.ab1|
FYG164	230	66.96		1	64	201	138	65.22	ref|XM_001696564.1|	85	79.8	6e-12	Chlamydomonas reinhardtii ribosomal protein L37a, component of cytosolic 80S ribosome and 60S large subunit (RPL37a) mRNA, complete cds	gi|159477034|ref|XP_001696616.1|	80	102	1e-20	ribosomal protein L37a [Chlamydomonas reinhardtii]	sp|Q00VK4|RL37A_OSTTA	71	93.6	3e-19	60S ribosomal protein L37a OS=Ostreococcus tauri GN=RPL37a PE=3 SV=2	cre:CHLREDRAFT_126853	80	102	6e-21	RPL37a; ribosomal protein L37a, component of cytosolic 80S ribosome and 60S large subunit ; K02921 large subunit ribosomal protein L37Ae		YPR043w	7e-17	Sce	J	COG1997	Ribosomal protein L37AE/L43A	INFORMATION STORAGE AND PROCESSING	Translation, ribosomal structure and biogenesis	|IPR002674:Ribosomal protein L37ae|IPR011331:Ribosomal protein L37ae/L37e, core|IPR011332:Ribosomal protein, zinc-binding|	|GO:0003735:structural constituent of ribosome|	|GO:0005622:intracellular|GO:0005840:ribosome|	|GO:0006412:translation|	|F05_G-Y2.ab1|
FYG165	407	51.84	Y	1	110	406	297	52.86																																		|F10_G-Y1.ab1|
FYG166	270	62.22		1	237	1	237	61.6																														|IPR003006:Immunoglobulin/major histocompatibility complex motif|				|G+Y-4_A01_015.ab1|
FYG167	177	67.8		1	24	176	153	66.67						gi|15234031|ref|NP_192713.1|	48	59.7	1e-07	short-chain dehydrogenase/reductase (SDR) family protein [Arabidopsis thaliana]																								|G+Y-4_A04_032.ab1|
FYG168	326	68.71		1	202	2	201	68.66																																		|G+Y-4_A11_095.ab1|
FYG169	219	58.45	Y	1	47	178	132	58.33																																		|G+Y-4_B01_013.ab1|
FYG170	201	65.67		1	30	200	171	63.16	ref|XM_002508371.1|	93	63.9	3e-07	Micromonas sp. RCC299 chromosome 10 predicted protein (MICPUN_91774) mRNA, complete cds	gi|111226527|ref|XP_001134549.1|	74	86.7	7e-16	proliferation associated protein [Dictyostelium discoideum AX4]	sp|Q1ZXG4|PRLA_DICDI	74	86.7	3e-17	Proliferation-associated protein A OS=Dictyostelium discoideum GN=prlA PE=2 SV=1	ddi:DDB_0232955	74	86.7	3e-16	prlA; proliferation associated protein										|IPR000994:Peptidase M24, catalytic core|IPR001714:Peptidase M24, methionine aminopeptidase|	|GO:0004239:methionyl aminopeptidase activity|GO:0008235:metalloexopeptidase activity|		|GO:0006508:proteolysis|	|G+Y-4_B03_029.ab1|
FYG171	376	58.78	Y	1	158	280	123	61.79						gi|159467152|ref|XP_001691762.1|	50	79.7	9e-14	ribosomal protein L27 [Chlamydomonas reinhardtii]	sp|Q02984|RL27_PYRST	51	73.2	4e-13	60S ribosomal protein L27 OS=Pyrobotrys stellata GN=RPL27 PE=2 SV=1	cre:CHLREDRAFT_260	50	79.7	4e-14	RPL27; ribosomal protein L27, component of cytosolic 80S ribosome and 60S large subunit ; K02901 large subunit ribosomal protein L27e										|IPR001141:Ribosomal protein L27e|	|GO:0003735:structural constituent of ribosome|	|GO:0005622:intracellular|GO:0005840:ribosome|	|GO:0006412:translation|	|G+Y-4_B04_030.ab1|
FYG172	197	57.36		1	157	2	156	57.69																																		|G+Y-4_B07_061.ab1|
FYG173	353	49.01		1	159	302	144	41.67	gb|FJ946889.1|	100	617	1e-173	Chlorella sp. EO5-4C 18S ribosomal RNA gene, partial sequence	gi|253760001|ref|XP_002488959.1|	95	97.8	3e-19	hypothetical protein [Sorghum bicolor]						tad:TRIADDRAFT_62289	88	85.9	6e-16	hypothetical protein														|G+Y-4_B09_077.ab1|
FYG174	311	64.31		1	44	310	267	64.04						gi|12054507|emb|CAC20221.1|	55	94	5e-18	ribosomal protein L2 [Glycine max]	sp|Q42064|RL83_ARATH	55	91.7	1e-18	60S ribosomal protein L8-3 OS=Arabidopsis thaliana GN=RPL8C PE=2 SV=2	ath:AT4G36130	55	91.7	1e-17	60S ribosomal protein L8 (RPL8C) ; K02938 large subunit ribosomal protein L8e		SPBC839.04	3e-14	Spo	J	COG0090	Ribosomal protein L2	INFORMATION STORAGE AND PROCESSING	Translation, ribosomal structure and biogenesis	|IPR012340:Nucleic acid-binding, OB-fold|				|G+Y-4_C01_011.ab1|
FYG175	326	55.21	Y	1	238	2	237	56.54																																		|G+Y-4_C02_012.ab1|
FYG176	260	70	Y	1	107	3	105	71.43																																		|G+Y-4_C04_028.ab1|
FYG177	196	67.35		1	72	194	123	65.04	emb|X58832.1|	87	109	5e-21	C.sorokiniana NADP-gdh mRNA for NADP-specific glutamate hydrogenase	gi|3980050|emb|CAA41635.1|	69	93.6	6e-18	glutamate dehydrogenase (NADP+) [Chlorella sorokiniana]	sp|P28998|DHE4_CHLSO	69	93.6	3e-19	NADP-specific glutamate dehydrogenase (Fragment) OS=Chlorella sorokiniana PE=2 SV=1	nmu:Nmul_A2447	62	78.2	1e-13	glutamate dehydrogenase (EC:1.4.1.4); K00262 glutamate dehydrogenase (NADP+) [EC:1.4.1.4]		PA4588	3e-13	Pae	E	COG0334	Glutamate dehydrogenase/leucine dehydrogenase	METABOLISM	Amino acid transport and metabolism	|IPR006096:Glu/Leu/Phe/Val dehydrogenase, C-terminal|	|GO:0016491:oxidoreductase activity|		|GO:0006520:amino acid metabolic process|	|G+Y-4_E03_023.ab1|
FYG178	447	55.26		1	376	137	240	52.08	gb|L43357.1|CHLCPRRNL	97	712	0	Chlorella vulgaris chloroplast large subunit ribosomal RNA (rrnL) gene	gi|57013942|ref|YP_173415.1|	75	61.2	1e-19	hypothetical protein [Nicotiana tabacum]																								|G+Y-4_E09_071.ab1|
FYG179	336	65.18		1	286	2	285	66.32	ref|XM_001700573.1|	85	103	6e-19	Chlamydomonas reinhardtii predicted protein (CHLREDRAFT_122124) mRNA, partial cds	gi|159485180|ref|XP_001700625.1|	81	83.2	8e-15	transcription factor homologous to NACalpha-BTF3 [Chlamydomonas reinhardtii]	sp|Q6ICZ8|NACA3_ARATH	72	78.6	9e-15	Nascent polypeptide-associated complex subunit alpha-like protein 3 OS=Arabidopsis thaliana GN=At5g13850 PE=2 SV=1	cre:CHLREDRAFT_122124	81	83.2	4e-15	hypothetical protein ; K03626 nascent polypeptide-associated complex subunit alpha										|IPR002715:Nascent polypeptide-associated complex NAC|				|G+Y-4_E11_087.ab1|
FYG180	569	66.78		1	64	567	504	66.87	ref|XM_001694376.1|	86	240	7e-60	Chlamydomonas reinhardtii ribosomal protein L10, component of cytosolic 80S ribosome and 60S large subunit (RPL10) mRNA, complete cds	gi|159472591|ref|XP_001694428.1|	72	236	7e-61	ribosomal protein L10 [Chlamydomonas reinhardtii]	sp|P93847|RL10_SOLME	78	236	6e-62	60S ribosomal protein L10 OS=Solanum melongena GN=RPL10 PE=2 SV=1	cre:CHLREDRAFT_195584	72	236	3e-61	RPL10; ribosomal protein L10, component of cytosolic 80S ribosome and 60S large subunit ; K02866 large subunit ribosomal protein L10e		SPBC18E5.04	5e-45	Spo	J	COG0197	Ribosomal protein L16/L10E	INFORMATION STORAGE AND PROCESSING	Translation, ribosomal structure and biogenesis	|IPR001197:Ribosomal protein L10e|	|GO:0003735:structural constituent of ribosome|	|GO:0005622:intracellular|GO:0005840:ribosome|	|GO:0006412:translation|	|G+Y-4_E12_088.ab1|
FYG181	203	63.05		1																																						|G+Y-4_F01_005.ab1|
FYG182	193	66.84		1					gb|GQ355311.1|	97	254	1e-64	Chlorella pyrenoidosa isolate F-9 chloroplast ribulose-1,5-bisphosphate carboxylase/oxygenase small subunit (rbcS) mRNA, complete cds; nuclear gene for chloroplast product	gi|255760385|gb|ACU32661.1|	72	84.7	3e-15	chloroplast ribulose-1,5-bisphosphate carboxylase/oxygenase small subunit [Chlorella pyrenoidosa]																				|IPR000894:Ribulose bisphosphate carboxylase, small chain|	|GO:0016984:ribulose-bisphosphate carboxylase activity|	|GO:0009573:chloroplast ribulose bisphosphate carboxylase complex|	|GO:0015977:carbon utilization by fixation of carbon dioxide|	|G+Y-4_F07_053.ab1|
FYG183	351	64.96		1	258	1	258	64.34																																		|G+Y-4_F11_085.ab1|
FYG184	246	58.94		1	46	246	201	57.21																																		|G+Y-4_G01_003.ab1|
FYG185	517	52.22	Y	1	493	59	435	50.57																																		|G+Y-4_G05_035.ab1|
FYG186	201	63.68	Y	1	38	199	162	60.49	ref|XM_001785145.1|	92	60	5e-06	Physcomitrella patens subsp. patens predicted protein (PHYPADRAFT_154947) mRNA, complete cds	gi|168003485|ref|XP_001754443.1|	77	58.9	2e-07	ribosomal protein S24e [Physcomitrella patens subsp. patens]																								|G+Y-4_G06_036.ab1|
FYG187	769	50.2	Y	1	397	74	324	52.78	gb|AY055753.1|	82	228	4e-56	Creontiades dilutus serine protease (Sp1) mRNA, complete cds	gi|16304416|gb|AAL15154.1|	77	373	1e-102	serine protease [Creontiades dilutus]	sp|P00766|CTRA_BOVIN	33	119	2e-26	Chymotrypsinogen A OS=Bos taurus PE=1 SV=1	tca:662682	35	142	2e-32	similar to CG30375-PA		VC1200	2e-12	Vch	O	COG5640	Secreted trypsin-like serine protease	CELLULAR PROCESSES AND SIGNALING	Posttranslational modification, protein turnover, chaperones	|IPR001254:Peptidase S1 and S6, chymotrypsin/Hap|IPR001314:Peptidase S1A, chymotrypsin|IPR009003:Peptidase, trypsin-like serine and cysteine|	|GO:0003824:catalytic activity|GO:0004252:serine-type endopeptidase activity|		|GO:0006508:proteolysis|	|G+Y-5_A03_031.ab1|
FYG188	214	59.81		1	45	212	168	60.71																														|IPR000169:Peptidase, cysteine peptidase active site|	|GO:0004197:cysteine-type endopeptidase activity|		|GO:0006508:proteolysis|	|G+Y-5_A07_063.ab1|
FYG189	287	58.19		1	187	2	186	53.23																																		|G+Y-5_A08_064.ab1|
FYG190	141	65.96	Y	1	113	3	111	69.37	ref|XM_001697742.1|	91	65.9	5e-08	Chlamydomonas reinhardtii strain CC-503 cw92 mt+																													|G+Y-5_B09_077.ab1|
FYG191	284	54.58		1	129	284	156	51.92																																		|G+Y-5_B10_078.ab1|
FYG192	417	44.36		1	254	30	225	39.56	dbj|AB001684.1|	98	293	4e-76	Chlorella vulgaris C-27 chloroplast DNA, complete sequence	gi|149941198|emb|CAO02531.1|	86	69.7	3e-12	putative 23S ribosomal RNA [Vigna unguiculata]																								|G+Y-5_B12_094.ab1|
FYG193	389	67.35		1	32	388	357	66.11						gi|159488923|ref|XP_001702450.1|	50	87	6e-16	RNA helicase [Chlamydomonas reinhardtii]						cre:CHLREDRAFT_196585	50	87	3e-16	RHE; RNA helicase										|IPR012562:GUCT|	|GO:0003723:RNA binding|GO:0004386:helicase activity|GO:0005524:ATP binding|	|GO:0005634:nucleus|		|G+Y-5_C05_043.ab1|
FYG194	270	69.26		1	57	269	213	69.48																														|IPR000626:Ubiquitin|			|GO:0006464:protein modification process|	|G+Y-5_C06_044.ab1|
FYG195	585	56.75		1	166	414	249	57.43	gb|EF451155.3|	96	272	2e-69	Paenibacillus polymyxa strain PKB1 glutamine amidotransferase (gat), 4-amino-4-deoxychorismate lyase (adl), dihydropteroate synthase (dps), dihydroneopterin aldolase (dna), 2-amino,4-hydroxy,6-hydroxymethyldihydropteridine pyrophosphokinase (hpk), transcription regulator (xre), tRNA-dihydrouridine synthase (dus), transcription elongation factor (greA), lysyl-tRNA synthetase (lysRS), K+ uptake tra…	gi|253577765|ref|ZP_04855038.1|	93	65.5	3e-09	hypothetical protein [Paenibacillus sp.]																								|G+Y-5_C07_059.ab1|
FYG196	117	64.96	Y	1					gb|EF411216.1|	92	61.9	6e-07	Chlorella vulgaris strain NJ-7 60S ribosomal protein L10a mRNA, complete cds																													|G+Y-5_C08_060.ab1|
FYG197	243	64.2		1	89	241	153	60.78						gi|255638250|gb|ACU19438.1|	59	82.8	1e-14	ribosomal protein L32 [Glycine max]	sp|P49211|RL321_ARATH	55	76.6	3e-14	60S ribosomal protein L32-1 OS=Arabidopsis thaliana GN=RPL32A PE=2 SV=2	ppp:PHYPADRAFT_108328	57	78.2	1e-13	hypothetical protein; K02912 large subunit ribosomal protein L32e										|IPR001515:Ribosomal protein L32e|	|GO:0003735:structural constituent of ribosome|	|GO:0005622:intracellular|GO:0005840:ribosome|	|GO:0006412:translation|	|G+Y-5_C10_076.ab1|
FYG198	221	62.9		1	118	2	117	62.39																																		|G+Y-5_D05_041.ab1|
FYG199	448	61.38	Y	1	54	446	393	67.18						gi|159467152|ref|XP_001691762.1|	46	83.2	8e-15	ribosomal protein L27 [Chlamydomonas reinhardtii]	sp|Q02984|RL27_PYRST	44	75.5	9e-14	60S ribosomal protein L27 OS=Pyrobotrys stellata GN=RPL27 PE=2 SV=1	cre:CHLREDRAFT_260	46	83.2	4e-15	RPL27; ribosomal protein L27, component of cytosolic 80S ribosome and 60S large subunit ; K02901 large subunit ribosomal protein L27e										|IPR001141:Ribosomal protein L27e|	|GO:0003735:structural constituent of ribosome|	|GO:0005622:intracellular|GO:0005840:ribosome|	|GO:0006412:translation|	|G+Y-5_D08_058.ab1|
FYG200	399	68.92		1	363	1	363	68.32	ref|XM_001696149.1|	89	172	9e-40	Chlamydomonas reinhardtii strain CC-503 cw92 mt+	gi|3355616|emb|CAA03954.1|	81	153	2e-42	ribosomal protein S8 [Hordeum vulgare subsp. vulgare]	sp|Q08069|RS8_MAIZE	81	152	4e-43	40S ribosomal protein S8 OS=Zea mays GN=RPS8 PE=2 SV=2	osa:4335547	81	152	3e-42	Os04g0349500; hypothetical protein ; K02995 small subunit ribosomal protein S8e		SPAC521.05	9e-30	Spo	J	COG2007	Ribosomal protein S8E	INFORMATION STORAGE AND PROCESSING	Translation, ribosomal structure and biogenesis	|IPR001047:Ribosomal protein S8e|		|GO:0005622:intracellular|		|G+Y-5_D11_089.ab1|
FYG201	257	64.2	Y	1					gb|CP001503.1|	88	65.9	1e-07	Burkholderia glumae BGR1 chromosome 1, complete sequence	gi|159470005|ref|XP_001693150.1|	62	72	2e-11	glutathione peroxidase [Chlamydomonas reinhardtii]	sp|Q9Z9N7|BSAA_BACHD	67	70.9	2e-12	Glutathione peroxidase homolog bsaA OS=Bacillus halodurans GN=bsaA PE=3 SV=1	cre:CHLREDRAFT_137012	62	72	8e-12	GPX3; glutathione peroxidase ; K00432 glutathione peroxidase [EC:1.11.1.9]		BH2830	8e-13	Bha	O	COG0386	Glutathione peroxidase	CELLULAR PROCESSES AND SIGNALING	Posttranslational modification, protein turnover, chaperones	|IPR012335:Thioredoxin fold|IPR012336:Thioredoxin-like fold|				|G+Y-5_E02_008.ab1|
FYG202	319	63.64		1	287	3	285	63.16	ref|XM_001703627.1|	81	61.9	2e-06	Chlamydomonas reinhardtii ribosomal protein L22, component of cytosolic 80S ribosome and 60S large subunit (RPL22) mRNA, complete cds	gi|159491449|ref|XP_001703679.1|	57	72.4	1e-11	ribosomal protein L22 [Chlamydomonas reinhardtii]	sp|Q9M9W1|RL222_ARATH	57	69.3	5e-12	60S ribosomal protein L22-2 OS=Arabidopsis thaliana GN=RPL22B PE=2 SV=1	cre:CHLREDRAFT_195131	57	72.4	6e-12	RPL22; ribosomal protein L22, component of cytosolic 80S ribosome and 60S large subunit ; K02891 large subunit ribosomal protein L22e										|IPR002671:Ribosomal protein L22e|	|GO:0003735:structural constituent of ribosome|	|GO:0005622:intracellular|GO:0005840:ribosome|	|GO:0006412:translation|	|G+Y-5_E04_024.ab1|
FYG203	303	63.37		1	266	48	219	61.64	ref|XM_001703627.1|	85	91.7	2e-15	Chlamydomonas reinhardtii ribosomal protein L22, component of cytosolic 80S ribosome and 60S large subunit (RPL22) mRNA, complete cds	gi|159491449|ref|XP_001703679.1|	46	55.8	1e-06	ribosomal protein L22 [Chlamydomonas reinhardtii]																				|IPR002671:Ribosomal protein L22e|	|GO:0003735:structural constituent of ribosome|	|GO:0005622:intracellular|GO:0005840:ribosome|	|GO:0006412:translation|	|G+Y-5_E05_039.ab1|
FYG204	396	68.43		1	285	1	285	67.02	ref|XM_001692933.1|	87	159	1e-35	Chlamydomonas reinhardtii ribosomal protein L8, component of cytosolic 80S ribosome and 60S large subunit (RPL8) mRNA, complete cds	gi|195635047|gb|ACG36992.1|	87	63.2	2e-15	ribosomal protein L2 [Zea mays]	sp|P46286|RL81_ARATH	87	63.2	3e-16	60S ribosomal protein L8-1 OS=Arabidopsis thaliana GN=RPL8A PE=2 SV=2	ath:AT2G18020	87	63.2	3e-15	EMB2296 (EMBRYO DEFECTIVE 2296); structural constituent of ribosome ; K02938 large subunit ribosomal protein L8e		SPBC839.04	2e-11	Spo	J	COG0090	Ribosomal protein L2	INFORMATION STORAGE AND PROCESSING	Translation, ribosomal structure and biogenesis	|IPR002171:Ribosomal protein L2|IPR008991:Translation protein SH3-like|IPR014726:Ribosomal protein L2, domain 3|	|GO:0003735:structural constituent of ribosome|	|GO:0005622:intracellular|GO:0005840:ribosome|	|GO:0006412:translation|	|G+Y-5_F01_005.ab1|
FYG205	555	65.77	Y	1	545	120	426	63.85						gi|116785598|gb|ABK23787.1|	60	148	3e-34	ribosomal protein L22 [Picea sitchensis]	sp|Q6XJ13|RL17_DROYA	59	142	1e-33	60S ribosomal protein L17 OS=Drosophila yakuba GN=RpL17 PE=2 SV=1	ppp:PHYPADRAFT_177216	59	145	1e-33	hypothetical protein; K02880 large subunit ribosomal protein L17e		YKL180w	9e-27	Sce	J	COG0091	Ribosomal protein L22	INFORMATION STORAGE AND PROCESSING	Translation, ribosomal structure and biogenesis	|IPR001063:Ribosomal protein L22/L17|IPR001128:Cytochrome P450|	|GO:0003735:structural constituent of ribosome|GO:0004497:monooxygenase activity|GO:0005506:iron ion binding|GO:0020037:heme binding|	|GO:0005622:intracellular|GO:0005840:ribosome|	|GO:0006118:electron transport|GO:0006412:translation|	|G+Y-5_F06_038.ab1|
FYG206	180	61.67		1	79	180	102	60.78	ref|XM_002460031.1|	97	61.9	1e-06	Sorghum bicolor hypothetical protein, mRNA	gi|255084545|ref|XP_002508847.1|	73	73.9	5e-12	ribosomal protein L44 [Micromonas sp. RCC299]	sp|Q9HF88|RL44_CRYNE	65	68.2	1e-11	60S ribosomal protein L44 OS=Cryptococcus neoformans GN=RPL44 PE=3 SV=3															|IPR000552:Ribosomal protein L44e|IPR011332:Ribosomal protein, zinc-binding|	|GO:0003735:structural constituent of ribosome|	|GO:0005622:intracellular|GO:0005840:ribosome|	|GO:0006412:translation|	|G+Y-5_F07_053.ab1|
FYG207	427	68.38		1	276	425	150	68.67	ref|XM_001700191.1|	90	180	4e-42	Chlamydomonas reinhardtii chlorophyll a-b binding protein of LHCII (LHCBM1) mRNA, complete cds	gi|115832|sp|P20866.1|CB2_PHYPA	80	68.9	1e-19	chlorophyll a-b binding protein [Physcomitrella patens]	sp|P20866|CB2_PHYPA	80	68.9	6e-21	Chlorophyll a-b binding protein, chloroplastic OS=Physcomitrella patens PE=3 SV=1	ppp:PHYPADRAFT_209208	80	68.9	9e-20	hypothetical protein										|IPR001344:Chlorophyll A-B binding protein|		|GO:0016020:membrane|	|GO:0009765:photosynthesis, light harvesting|	|G+Y-5_G11_083.ab1|
FYG208	142	54.23	Y	1	28	141	114	59.65																																		|G+Y-5_H06_034.ab1|
FYG209	102	57.84	Y	1					gb|AY725189.1|	100	60	2e-06	Arachis hypogaea clone Gsi115 alcohol dehydrodenase mRNA, partial cds																													|G+Y-6_A07_063.ab1|
FYG210	187	66.84		1					ref|XM_001690783.1|	82	81.8	1e-12	Chlamydomonas reinhardtii low-CO2-inducible protein (LCI30) mRNA, complete cds	gi|157356221|emb|CAO50148.1|	89	71.2	2e-13	unnamed protein product [Vitis vinifera]	sp|Q9QYU7|NSA2_RAT	70	59.7	5e-11	Ribosome biogenesis protein NSA2 homolog OS=Rattus norvegicus GN=Tinp1 PE=2 SV=2	cre:CHLREDRAFT_135480	84	68.2	1e-13	LCI30; low-CO2-inducible protein		SPCP1E11.08	2e-11	Spo	J	COG2007	Ribosomal protein S8E	INFORMATION STORAGE AND PROCESSING	Translation, ribosomal structure and biogenesis	|IPR001047:Ribosomal protein S8e|		|GO:0005622:intracellular|		|G+Y-6_B02_014.ab1|
FYG211	164	61.59		1					ref|XM_001696647.1|	94	87.7	2e-14	Chlamydomonas reinhardtii strain CC-503 cw92 mt+																													|G+Y-6_B09_077.ab1|
FYG212	677	65.44		1	134	586	453	64.68	ref|XM_001690941.1|	91	529	1e-147	Chlamydomonas reinhardtii strain CC-503 cw92 mt+	gi|159465565|ref|XP_001690993.1|	93	269	1e-70	ribosomal protein S23 [Chlamydomonas reinhardtii]	sp|P46297|RS23_FRAAN	87	256	8e-68	40S ribosomal protein S23 OS=Fragaria ananassa GN=RPS23 PE=2 SV=1	cre:CHLREDRAFT_205854	93	269	7e-71	RPS23; ribosomal protein S23, component of cytosolic 80S ribosome and 40S small subunit ; K02973 small subunit ribosomal protein S23e		YPR132w	1e-56	Sce	J	COG0048	Ribosomal protein S12	INFORMATION STORAGE AND PROCESSING	Translation, ribosomal structure and biogenesis	|IPR005680:Ribosomal protein S23, eukaryotic/archaeal|IPR006032:Ribosomal protein S12/S23|IPR012340:Nucleic acid-binding, OB-fold|	|GO:0003735:structural constituent of ribosome|	|GO:0005622:intracellular|GO:0005840:ribosome|GO:0015935:small ribosomal subunit|	|GO:0006412:translation|	|G+Y-6_C08_060.ab1|
FYG213	216	67.59		1	42	215	174	67.82	emb|CU406491.1|	84	63.9	3e-07	Oryza rufipogon (W1943) cDNA clone: ORW1943C108H01, full insert sequence	gi|159469516|ref|XP_001692909.1|	75	81.3	3e-14	ribosomal protein L13a [Chlamydomonas reinhardtii]	sp|Q9SFU1|R13A1_ARATH	71	75.9	6e-14	60S ribosomal protein L13a-1 OS=Arabidopsis thaliana GN=RPL13AA PE=2 SV=1	cre:CHLREDRAFT_162845	75	81.3	1e-14	RPL13a; ribosomal protein L13a, component of cytosolic 80S ribosome and 60S large subunit ; K02872 large subunit ribosomal protein L13Ae		SPBC839.13c	5e-14	Spo	J	COG0102	Ribosomal protein L13	INFORMATION STORAGE AND PROCESSING	Translation, ribosomal structure and biogenesis	|IPR005822:Ribosomal protein L13|	|GO:0003735:structural constituent of ribosome|	|GO:0005622:intracellular|GO:0005840:ribosome|	|GO:0006412:translation|	|G+Y-6_E01_007.ab1|
FYG214	205	61.95	Y	1	121	2	120	63.33																																		|G+Y-6_E02_008.ab1|
FYG215	264	64.02		1	218	3	216	65.28	dbj|AK224580.1|	90	61.9	2e-06	Oryza officinalis cDNA, clone: CCP21C02, expressed in panicle of CC genome	gi|145353779|ref|XP_001421179.1|	66	102	2e-20	nucleoside diphosphate kinase group I [Ostreococcus lucimarinus CCE9901]	sp|Q96559|NDK_HELAN	62	92	8e-19	Nucleoside diphosphate kinase OS=Helianthus annuus PE=2 SV=1	olu:OSTLU_27292	66	102	8e-21	predicted protein; K00940 nucleoside-diphosphate kinase [EC:2.7.4.6]		BS_ndk	2e-15	Bsu	F	COG0105	Nucleoside diphosphate kinase	METABOLISM	Nucleotide transport and metabolism	|IPR001564:Nucleoside diphosphate kinase, core|	|GO:0004550:nucleoside diphosphate kinase activity|GO:0005524:ATP binding|		|GO:0006183:GTP biosynthetic process|GO:0006228:UTP biosynthetic process|GO:0006241:CTP biosynthetic process|	|G+Y-6_F11_085.ab1|
FYG216	460	69.78		1	181	459	279	69.18	gb|FJ890337.1|	87	184	3e-43	Ankistrodesmus convolutus chloroplast light-harvesting chlorophyll-a/b binding protein (Cab) mRNA, complete cds; nuclear gene for chloroplast product	gi|18266039|gb|AAL67432.1|AF458406_1	65	113	1e-44	chlorophyll a/b binding protein [Brassica oleracea]	sp|P13851|CB21_SINAL	65	113	6e-46	Chlorophyll a-b binding protein 1, chloroplastic OS=Sinapis alba GN=CAB1 PE=3 SV=1	cre:CHLREDRAFT_184071	65	101	2e-44	LHCBM7; chlorophyll a-b binding protein of LHCII										|IPR001344:Chlorophyll A-B binding protein|		|GO:0016020:membrane|	|GO:0009765:photosynthesis, light harvesting|	|G+Y-6_F12_086.ab1|
FYG217	453	60.93	Y	1																																						|G+Y-6_G10_068.ab1|
FYG218	218	58.72		1	155	3	153	56.86																																		|G+Y-6_H10_066.ab1|
FYG219	279	57.71	Y	1	123	278	156	52.56																																		|G+Y-7_A05_047.ab1|
FYG220	207	51.69	Y	1																																						|G+Y-7_A06_048.ab1|
FYG221	285	63.86		1	38	283	246	63.01	gb|EU829434.1|	92	137	4e-29	Linum usitatissimum clone LU0023B10 mRNA sequence	gi|148646851|gb|ABR01233.1|	85	96.3	1e-18	ribosomal protein L10a [Chlorella vulgaris]	sp|Q9SW75|RL10A_CHLRE	72	85.9	6e-17	60S ribosomal protein L10a OS=Chlamydomonas reinhardtii GN=RPL10A PE=2 SV=1	osa:4346311	80	89.4	5e-17	Os08g0558800; hypothetical protein		SPBC30D10.18c	4e-15	Spo	J	COG0081	Ribosomal protein L1	INFORMATION STORAGE AND PROCESSING	Translation, ribosomal structure and biogenesis	|IPR002143:Ribosomal protein L1|	|GO:0003735:structural constituent of ribosome|	|GO:0005622:intracellular|GO:0005840:ribosome|	|GO:0006412:translation|	|G+Y-7_A07_063.ab1|
FYG222	279	65.95		1	197	3	195	65.64						gi|159483395|ref|XP_001699746.1|	66	77.8	3e-13	ribosomal protein S19 [Chlamydomonas reinhardtii]	sp|P58234|RS19A_SCHPO	61	69.7	4e-12	40S ribosomal protein S19-A OS=Schizosaccharomyces pombe GN=rps19a PE=2 SV=1	cre:CHLREDRAFT_141798	66	77.8	2e-13	RPS19; ribosomal protein S19, component of cytosolic 80S ribosome and 40S small subunit ; K02966 small subunit ribosomal protein S19e		SPBC21C3.13	2e-12	Spo	J	COG2238	Ribosomal protein S19E (S16A)	INFORMATION STORAGE AND PROCESSING	Translation, ribosomal structure and biogenesis	|IPR001266:Ribosomal protein S19e|	|GO:0003735:structural constituent of ribosome|	|GO:0005622:intracellular|GO:0005840:ribosome|	|GO:0006412:translation|	|G+Y-7_B02_014.ab1|
FYG223	332	57.83		1	227	36	192	57.81																																		|G+Y-7_B09_077.ab1|
FYG224	275	53.09		1					gb|L43357.1|CHLCPRRNL	97	428	1e-117	Chlorella vulgaris chloroplast large subunit ribosomal RNA (rrnL) gene	gi|149392583|gb|ABR26094.1|	82	87.8	7e-18	retrotransposon protein [Oryza sativa]																								|G+Y-7_B12_094.ab1|
FYG225	269	63.94		1	145	2	144	61.11																														|IPR000804:Clathrin adaptor, sigma subunit/coatomer, zeta subunit|IPR011012:Longin-like|	|GO:0005515:protein binding|GO:0008565:protein transporter activity|	|GO:0030117:membrane coat|	|GO:0006461:protein complex assembly|GO:0006810:transport|GO:0006886:intracellular protein transport|GO:0016192:vesicle-mediated transport|	|G+Y-7_C03_027.ab1|
FYG226	500	61.6		1	285	1	285	61.05																																		|G+Y-7_C05_043.ab1|
FYG227	252	61.11		1	199	2	198	60.1						gi|255564172|ref|XP_002523083.1|	46	73.2	8e-12	LYR motif-containing catalytic protein [Ricinus communis]																								|G+Y-7_C07_059.ab1|
FYG228	196	57.65	Y	1	63	194	132	52.27																																		|G+Y-7_C08_060.ab1|
FYG229	248	64.11		1	107	247	141	68.09																																		|G+Y-7_C11_091.ab1|
FYG230	155	65.16		1	29	154	126	61.9	ref|XM_002470168.1|	88	77.8	1e-11	Postia placenta Mad-698-R TGF beta-inducible nuclear protein 1, mRNA	gi|168037726|ref|XP_001771354.1|	86	74.7	3e-12	ribosomal protein S8e [Physcomitrella patens subsp. patens]	sp|Q54GN8|NSA2_DICDI	76	66.2	5e-11	Ribosome biogenesis protein NSA2 homolog OS=Dictyostelium discoideum GN=nsa2 PE=3 SV=1	ppp:PHYPADRAFT_217036	86	74.7	1e-12	hypothetical protein										|IPR001047:Ribosomal protein S8e|		|GO:0005622:intracellular|		|G+Y-7_E02_008.ab1|
FYG231	293	38.57		1	118	2	117	41.03	gb|FJ190618.1|	98	153	6e-34	Ophiostoma stenoceras isolate AFTOL-ID 1038 12S small subunit ribosomal RNA gene, partial sequence; mitochondrial																													|G+Y-7_E10_072.ab1|
FYG232	193	66.32		1	24	191	168	64.88	emb|FM994574.1|	100	81.8	1e-12	TSA: Balanus amphitrite mRNA sequence, contig tc_00106	gi|159466042|ref|XP_001691218.1|	74	62.8	1e-08	ribosomal protein S4 [Chlamydomonas reinhardtii]																				|IPR013845:Ribosomal protein S4e, central|				|G+Y-7_E12_088.ab1|
FYG233	279	68.82		1	229	2	228	67.98	gb|AF534882.1|	82	137	3e-29	Dunaliella tertiolecta S15 ribosomal protein (S15) mRNA, complete cds	gi|22655533|gb|AAN04095.1|	44	73.6	6e-12	ribosomal protein S15 [Dunaliella tertiolecta]	sp|P31674|RS15_ORYSJ	44	72	8e-13	40S ribosomal protein S15 OS=Oryza sativa subsp. japonica GN=RPS15 PE=2 SV=2	osa:4334438	44	72	9e-12	Os03g0798600; hypothetical protein ; K02958 small subunit ribosomal protein S15e										|IPR002222:Ribosomal protein S19/S15|	|GO:0003735:structural constituent of ribosome|	|GO:0005622:intracellular|GO:0005840:ribosome|	|GO:0006412:translation|	|G+Y-7_F07_053.ab1|
FYG234	410	59.76	Y	1																																						|G+Y-7_G01_003.ab1|
FYG235	175	68		1	42	173	132	66.67																																		|G+Y-7_G10_068.ab1|
FYG236	265	75.09	Y	1	112	264	153	78.43																																		|G+Y-7_H07_049.ab1|
FYG237	241	61		1	161	3	159	64.78																																		|G+Y-7_H08_050.ab1|
FYG238	192	66.67		1					gb|GQ176400.1|	86	87.7	2e-14	Chlamydomonas reinhardtii clone CNC28 molecular marker mRNA sequence	gi|157690766|tpe|CAL69110.1|	82	92	2e-17	ribosomal protein S20 [Spadella cephaloptera]	sp|P23403|RS20_XENLA	78	88.6	9e-18	40S ribosomal protein S20 OS=Xenopus laevis GN=rps20 PE=3 SV=1	olu:OSTLU_30430	82	90.5	2e-17	RPS20; Ribosomal protein S20, component of cytosolic 80S ribosome and 40S small subunit; K02969 small subunit ribosomal protein S20e		SPCC576.09	2e-15	Spo	J	COG0051	Ribosomal protein S10	INFORMATION STORAGE AND PROCESSING	Translation, ribosomal structure and biogenesis	|IPR001848:Ribosomal protein S10|	|GO:0003735:structural constituent of ribosome|	|GO:0005622:intracellular|GO:0005840:ribosome|	|GO:0006412:translation|	|G+Y-8_G+Y-8_A03_031.ab1|
FYG239	272	66.18		1	172	2	171	66.08																																		|G+Y-8_G+Y-8_B04_030.ab1|
FYG240	713	53.16		1	452	697	246	45.93	gb|EU373530.1|	99	797	0	Paenibacillus sp. FR1_159_C 16S ribosomal RNA gene, partial sequence	gi|145690675|gb|ABP91180.1|	75	198	5e-49	unknown protein [Streptococcus suis 98HAH33]						ypi:YpsIP31758_2541	100	148	2e-34	IS10, transposase										|IPR012337:Polynucleotidyl transferase, Ribonuclease H fold|	|GO:0003676:nucleic acid binding|			|G+Y-8_G+Y-8_B05_045.ab1|
FYG241	481	61.33	Y	1	392	201	192	56.77	emb|FN327715.1|	96	99.6	1e-17	Schistosoma japonicum isolate Anhui non-coing mRNA clone SJFCA3190.002|FSA001-P00002-M12																													|G+Y-8_G+Y-8_B07_061.ab1|
FYG242	635	68.19		1	41	634	594	67.85	ref|XM_001694074.1|	86	133	1e-27	Chlamydomonas reinhardtii oxygen-evolving enhancer protein 2 of photosystem II (PSBP1) mRNA, complete cds	gi|159471964|ref|XP_001694126.1|	67	176	2e-42	oxygen-evolving enhancer protein 2 of photosystem II [Chlamydomonas reinhardtii]	sp|P11471|PSBP_CHLRE	67	176	1e-43	Oxygen-evolving enhancer protein 2, chloroplastic OS=Chlamydomonas reinhardtii GN=PSBP PE=2 SV=1	cre:CHLREDRAFT_33411	67	176	9e-43	PSBP1; oxygen-evolving enhancer protein 2 of photosystem II ; K02717 photosystem II oxygen-evolving complex 23kDa protein										|IPR002683:Photosystem II oxygen evolving complex protein PsbP|IPR006311:Twin-arginine translocation pathway signal|	|GO:0005509:calcium ion binding|	|GO:0009654:oxygen evolving complex|GO:0019898:extrinsic to membrane|	|GO:0015979:photosynthesis|	|G+Y-8_G+Y-8_B09_077.ab1|
FYG243	109	66.97		1					ref|XM_001703627.1|	96	115	4e-23	Chlamydomonas reinhardtii ribosomal protein L22, component of cytosolic 80S ribosome and 60S large subunit (RPL22) mRNA, complete cds	gi|255551787|ref|XP_002516939.1|	95	53.5	7e-06	ribosomal protein L22 [Ricinus communis]																								|G+Y-8_G+Y-8_B10_078.ab1|
FYG244	370	70.27	Y	1	301	2	300	71.67																																		|G+Y-8_G+Y-8_B11_093.ab1|
FYG245	308	56.49		1	111	308	198	53.54																																		|G+Y-8_G+Y-8_C08_060.ab1|
FYG246	196	56.12	Y	1	158	3	156	61.54																																		|G+Y-8_G+Y-8_C09_075.ab1|
FYG247	165	65.45	Y	1	11	145	135	66.67																																		|G+Y-8_G+Y-8_C10_076.ab1|
FYG248	169	68.05		1					gb|DQ270257.1|	86	115	7e-23	Chlorella sp. JP-2005 glyceraldehyde-3-phosphate dehydrogenase subunit A (gapA) mRNA, partial cds	gi|87330844|gb|ABD37953.1|	86	80.5	5e-14	glyceraldehyde-3-phosphate dehydrogenase subunit A [Chlorella sp. JP-2005]	sp|P12858|G3PA_PEA	65	69.7	4e-12	Glyceraldehyde-3-phosphate dehydrogenase A, chloroplastic OS=Pisum sativum GN=GAPA PE=2 SV=2	olu:OSTLU_37993	67	72.4	7e-12	predicted protein; K05298 glyceraldehyde-3-phosphate dehydrogenase (NADP+) (phosphorylating) [EC:1.2.1.13]										|IPR000173:Glyceraldehyde 3-phosphate dehydrogenase|	|GO:0004365:glyceraldehyde-3-phosphate dehydrogenase (phosphorylating) activity|GO:0051287:NAD binding|		|GO:0006096:glycolysis|	|G+Y-8_G+Y-8_D06_042.ab1|
FYG249	211	65.88		1	52	210	159	64.15																																		|G+Y-8_G+Y-8_E06_040.ab1|
FYG250	320	65.31		1	83	319	237	64.14	gb|EU596476.1|	83	121	2e-24	Chlorella vulgaris omega-6 fatty acid desaturase (FAD6) mRNA, partial cds	gi|195546512|gb|ACF98530.1|	88	122	1e-26	omega-6 fatty acid desaturase [Chlorella vulgaris]						cre:CHLREDRAFT_56668	71	102	8e-21	DES6; omega-6-FAD, chloroplast isoform ; K10255 omega-6 fatty acid desaturase (delta-12 desaturase) [EC:1.14.19.-]										|IPR010257:Fatty acid desaturase, type 1, N-terminal|	|GO:0016717:oxidoreductase activity, acting on paired donors, with oxidation of a pair of donors resulting in the reduction of molecular oxygen to two molecules of water|	|GO:0016020:membrane|	|GO:0006629:lipid metabolic process|	|G+Y-8_G+Y-8_E11_087.ab1|
FYG251	375	71.2		1	60	374	315	71.75																																		|G+Y-8_G+Y-8_F06_038.ab1|
FYG252	285	50.88		1	73	285	213	49.3	gb|EU038285.1|	100	385	1e-104	Auxenochlorella protothecoides strain F-2 ribulose-1,5-bisphosphate carboxylase/oxygenase large subunit (rbcL) gene, complete cds; chloroplast	gi|164455051|dbj|BAF97055.1|	100	97.1	6e-19	ribulose-1,5-bisphosphate carboxylase/oxygenase large subunit [Chlorella sp. IFRPD 1018]	sp|Q3ZJ74|RBL_PSEAK	93	90.9	2e-18	Ribulose bisphosphate carboxylase large chain OS=Pseudendoclonium akinetum GN=rbcL PE=3 SV=2	cre:ChreCp049	88	87	3e-16	rbcL; RuBisCO large subunit ; K01601 ribulose-bisphosphate carboxylase large chain [EC:4.1.1.39]		alr1524	3e-14	Nos	G	COG1850	Ribulose 1,5-bisphosphate carboxylase, large subunit	METABOLISM	Carbohydrate transport and metabolism	|IPR000685:Ribulose bisphosphate carboxylase, large chain|	|GO:0016984:ribulose-bisphosphate carboxylase activity|	|GO:0009573:chloroplast ribulose bisphosphate carboxylase complex|	|GO:0015977:carbon utilization by fixation of carbon dioxide|	|G04_G-Y2.ab1|
FYG253	379	60.42		1	263	3	261	63.22																																		|G06_G-Y1.ab1|
FYG254	355	53.52		1	12	353	342	52.63																																		|G09_G-Y2.ab1|
FYG255	461	68.55		1	293	3	291	69.07	ref|XM_001702433.1|	86	137	6e-29	Chlamydomonas reinhardtii ribosomal protein Sa, component of cytosolic 80S ribosome and 40S small subunit (RPSa) mRNA, complete cds	gi|255072475|ref|XP_002499912.1|	74	184	3e-45	ribosomal protein S2 [Micromonas sp. RCC299]	sp|O22518|RSSA_SOYBN	71	173	4e-43	40S ribosomal protein SA OS=Glycine max PE=2 SV=1	cre:CHLREDRAFT_126059	71	174	2e-42	RPSa; ribosomal protein Sa, component of cytosolic 80S ribosome and 40S small subunit ; K02998 small subunit ribosomal protein SAe		SPBC685.06	2e-36	Spo	J	COG0052	Ribosomal protein S2	INFORMATION STORAGE AND PROCESSING	Translation, ribosomal structure and biogenesis	|IPR001865:Ribosomal protein S2|IPR005707:Ribosomal protein S2, eukaryotic/archaeal|	|GO:0003735:structural constituent of ribosome|	|GO:0005622:intracellular|GO:0005840:ribosome|GO:0015935:small ribosomal subunit|	|GO:0006412:translation|	|G10_G-Y1.ab1|
FYG256	423	56.03		1	100	354	255	56.86																																		|H02_G-Y2.ab1|
FYG257	591	68.19		1	536	132	405	68.64	ref|XM_001766220.1|	88	83.8	1e-12	Physcomitrella patens subsp. patens predicted protein (PHYPADRAFT_130477) mRNA, complete cds	gi|145346417|ref|XP_001417684.1|	59	125	2e-27	psaG, PSI-G, subunit V, photosystem I polypeptide [Ostreococcus lucimarinus CCE9901]	sp|Q9S7N7|PSAG_ARATH	57	104	3e-22	Photosystem I reaction center subunit V, chloroplastic OS=Arabidopsis thaliana GN=PSAG PE=1 SV=1	olu:OSTLU_31549	59	125	1e-27	psaG; psaG, PSI-G, subunit V, photosystem I polypeptide; K08905 photosystem I subunit V										|IPR000549:Photosystem I psaG/psaK protein|IPR015874:4-disulphide core|		|GO:0009522:photosystem I|GO:0016020:membrane|	|GO:0015979:photosynthesis|	|H05_G-Y3.ab1|
FYG258	218	64.68		1	127	2	126	68.25	gb|EF411216.1|	93	274	2e-70	Chlorella vulgaris strain NJ-7 60S ribosomal protein L10a mRNA, complete cds	gi|148646851|gb|ABR01233.1|	95	122	2e-26	ribosomal protein L10a [Chlorella vulgaris]	sp|Q8VZB9|R10A1_ARATH	74	104	2e-22	60S ribosomal protein L10a-1 OS=Arabidopsis thaliana GN=RPL10AA PE=2 SV=1	olu:OSTLU_45590	79	105	9e-22	RPL10a; Ribosomal protein L10a, component of cytosolic 80S ribosome and 60S large subunit; K02865 large subunit ribosomal protein L10Ae		SPCC1183.08c	5e-19	Spo	J	COG0081	Ribosomal protein L1	INFORMATION STORAGE AND PROCESSING	Translation, ribosomal structure and biogenesis	|IPR002143:Ribosomal protein L1|	|GO:0003735:structural constituent of ribosome|	|GO:0005622:intracellular|GO:0005840:ribosome|	|GO:0006412:translation|	|H09_G-Y2.ab1|
FYG259	320	63.75	Y	1	29	250	222	67.57	gb|AF108725.1|AF108725	85	93.7	5e-16	Tortula ruralis ribosomal protein S16 mRNA, complete cds	gi|255633528|gb|ACU17122.1|	96	57	6e-12	ribosomal protein S9 [Glycine max]	sp|P16149|RS16_LUPPO	96	57	3e-13	40S ribosomal protein S16 OS=Lupinus polyphyllus GN=RPS16 PE=2 SV=1	ppp:PHYPADRAFT_194861	92	55.8	3e-12	hypothetical protein										|IPR000754:Ribosomal protein S9|IPR014721:Ribosomal protein S5 domain 2-type fold|	|GO:0003735:structural constituent of ribosome|	|GO:0005622:intracellular|GO:0005840:ribosome|	|GO:0006412:translation|	|H09_G-Y3.ab1|
FYG260	291	65.98		1	61	291	231	64.5	ref|NG_010976.1|	95	63.9	4e-07	Homo sapiens ribosomal protein S15 pseudogene 5 (RPS15P5) on chromosome 3	gi|109940155|sp|P31674.2|RS15_ORYSJ	72	105	2e-21	ribosomal protein S15 [Oryza sativa Indica Group]	sp|P31674|RS15_ORYSJ	72	105	7e-23	40S ribosomal protein S15 OS=Oryza sativa subsp. japonica GN=RPS15 PE=2 SV=2	osa:4334438	72	105	7e-22	Os03g0798600; hypothetical protein ; K02958 small subunit ribosomal protein S15e		SPAC1071.07c	8e-15	Spo	J	COG0185	Ribosomal protein S19	INFORMATION STORAGE AND PROCESSING	Translation, ribosomal structure and biogenesis	|IPR002222:Ribosomal protein S19/S15|IPR005713:Ribosomal protein S15, eukaryotic/archaeal|	|GO:0003735:structural constituent of ribosome|	|GO:0005622:intracellular|GO:0005840:ribosome|GO:0015935:small ribosomal subunit|	|GO:0006412:translation|	|H12_G-Y3.ab1|
