# Supplementary material for: Suppression Subtractive Hybridization Reveals Transcript Profiling of Chlorella under Heterotrophy to Photoautotrophy Transition
Source: PLoS One. 2012 Nov 29;7(11):e50414. doi: 10.1371/journal.pone.0050414 (PMC3510161; doi:10.1371/journal.pone.0050414)
Supplement: Table S4 — Functional annotation and bioinformatics analysis of the properly assembled contigs and singletons from the reverse library. The ESTs with a significant database threshold E-value of at least 1e-5 were classified into putative functional categories. (XLS) [file pone.0050414.s010.xls]

## Sheet: Y+G_Total_Info
Table S4 Functional annotation and bioinformatics analysis of the properly assembled contigs and singletons from reverse library. The ESTs with significant database threshold E-value of 1e-5 or better were classified into putative functional categories.
Unigene ID	Unigene length	Unigene GC(%)	PolyA(T)	Clustered EST	ORF				Blastn NCBI Nt					Blastx NCBI Nr					Blastx SWISSPROT					Blastx KEGG						COG								Interpro	GO			Clustered EST
					Start	End	Length(bp)	GC(%)	Best hits	Identity	Score	E-value	Annotation	Best hits	Identity	Score	E-value	Annotation	Best hits	Identity	Score	E-value	Annotation	Best hits	Identity	Score	E-value	Annotation	Pathway	Portein in COG	E-value	Organism	Function code	COG id	COG class defination	Functional categories(Fist Level)	Functional categories(Second Level)		Molecular Function	Cellular Component	Biological Process
RYG001	286	57.34		1	10	285	276	56.16	emb|AJ605576.1|	100	71.9	2e-09	Plasmodiophora brassicae mRNA expressed during secondary infection, clone CC240																													|C06_Y-G3.ab1|
RYG002	325	54.46		1	73	324	252	54.37																																		|Y+G-6_F07_053.ab1|
RYG003	288	54.86		1	4	147	144	56.25	emb|AJ605576.1|	97	63.9	4e-07	Plasmodiophora brassicae mRNA expressed during secondary infection, clone CC240																													|D02_Y-G1.ab1|
RYG004	327	62.08		1	52	327	276	58.7																																		|D05_Y-G3.ab1|
RYG005	280	62.86		1	79	279	201	60.2						gi|116061283|emb|CAL52001.1|	53	66.6	8e-10	polyketide synthase (ISS) [Ostreococcus tauri]																				|IPR014030:Beta-ketoacyl synthase, N-terminal|				|D06_Y-G2.ab1|
RYG006	283	56.18		1	178	282	105	55.24	emb|AJ605576.1|	100	67.9	3e-08	Plasmodiophora brassicae mRNA expressed during secondary infection, clone CC240																													|E05_Y-G2.ab1|
RYG007	259	61.78		1	88	222	135	57.78	emb|AJ605576.1|	100	73.8	4e-10	Plasmodiophora brassicae mRNA expressed during secondary infection, clone CC240																													|F10_Y-G2.ab1|
RYG008	295	56.27		1	190	294	105	53.33	emb|AJ605576.1|	100	71.9	2e-09	Plasmodiophora brassicae mRNA expressed during secondary infection, clone CC240																													|G03_Y-G1.ab1|
RYG009	399	55.89		1	117	275	159	54.72	gb|AY972077.1|	100	73.8	6e-10	Synthetic construct RLS (RLS) gene, complete cds																													|G03_ZX-FJHSC.ab1|
RYG010	371	57.68		1	7	369	363	57.3	emb|AJ605576.1|	97	61.9	2e-06	Plasmodiophora brassicae mRNA expressed during secondary infection, clone CC240																													|G12_Y-G3.ab1|
RYG011	314	61.46		1	242	87	156	54.49																																		|H05_Y-G2.ab1|
RYG012	240	52.92		1	139	2	138	52.17																																		|Y+G-4_D04_026.ab1|
RYG013	236	62.71		1	183	1	183	63.93						gi|145223979|ref|YP_001134657.1|	61	62.8	1e-08	beta-ketoacyl synthase [Mycobacterium gilvum PYR-GCK]																				|IPR014030:Beta-ketoacyl synthase, N-terminal|				|Y+G-4_G10_068.ab1|
RYG014	389	60.93		1	224	3	222	59.01																																		|Y+G-4_H09_065.ab1|
RYG015	270	54.07		1	165	269	105	53.33																																		|Y+G-5_B03_029.ab1|
RYG016	397	67.76		1	272	397	126	68.25						gi|145349893|ref|XP_001419361.1|	40	53.1	9e-06	succinate:quinone oxidoreductase [Ostreococcus lucimarinus CCE9901]																								|Y+G-5_D04_026.ab1|
RYG017	235	52.77		1	139	2	138	52.17																																		|Y+G-5_E06_040.ab1|
RYG018	171	67.84		1	42	170	129	67.44																																		|Y+G-6_A01_015.ab1|
RYG019	377	66.31		1	45	275	231	63.2	ref|XM_001701327.1|	94	367	3e-98	Chlamydomonas reinhardtii strain CC-503 cw92 mt+	gi|159486709|ref|XP_001701380.1|	100	152	1e-35	ubiquitin, minor isoform [Chlamydomonas reinhardtii]	sp|P14624|UBIQ_CHLRE	100	150	2e-36	Ubiquitin OS=Chlamydomonas reinhardtii GN=UBI1 PE=1 SV=1	cre:CHLREDRAFT_140045	100	152	6e-36	UBQ1a|UBQ1b; bi-ubiquitin, major isoform		YLL039c	1e-35	Sce	O	COG5272	Ubiquitin	CELLULAR PROCESSES AND SIGNALING		|IPR000626:Ubiquitin|			|GO:0006464:protein modification process|	|Y+G-6_C11_091.ab1|
RYG020	240	59.58		1	63	197	135	57.78																																		|Y+G-6_E01_007.ab1|
RYG021	302	59.93		1	28	300	273	58.97																																		|Y+G-6_E10_072.ab1|
RYG022	352	55.4		1	18	131	114	50.88	dbj|AB437244.1|	95	492	1e-136	Chlorella sp. SW1-ZK genes for 18S rRNA, ITS1, 5.8S rRNA, ITS2, 28S rRNA, partial and complete sequence	gi|253761439|ref|XP_002489117.1|	66	97.8	2e-24	hypothetical protein [Sorghum bicolor]	sp|Q8TGM6|TAR1_YEAST	66	72.8	5e-13	Protein TAR1 OS=Saccharomyces cerevisiae GN=TAR1 PE=2 SV=1	nve:NEMVE_v1g155353	59	75.9	6e-16	hypothetical protein		YLR154w-a	2e-13	---	---	---	---	---	---					|Y+G-7_E11_087.ab1|
RYG023	270	55.19		1	165	269	105	54.29																																		|Y+G-7_F06_038.ab1|
RYG024	190	62.11	Y	1	144	1	144	66.67																																		|Y+G-7_F08_054.ab1|
RYG025	269	63.94		1	130	267	138	60.14	ref|XM_001700261.1|	93	331	1e-87	Chlamydomonas reinhardtii ribosomal protein L40, component of cytosolic 80S ribosome and 60S large subunit (RPL40) mRNA, complete cds	gi|255677281|dbj|BAF20135.2|	90	145	1e-33	ubiquitin family protein [Oryza sativa Japonica Group]	sp|P14624|UBIQ_CHLRE	96	139	3e-33	Ubiquitin OS=Chlamydomonas reinhardtii GN=UBI1 PE=1 SV=1	cre:CHLREDRAFT_195594	96	139	3e-32	RPL40; ribosomal protein L40, component of cytosolic 80S ribosome and 60S large subunit ; K02927 large subunit ribosomal protein L40e		YLL039c	1e-32	Sce	O	COG5272	Ubiquitin	CELLULAR PROCESSES AND SIGNALING		|IPR000626:Ubiquitin|			|GO:0006464:protein modification process|	|Y+G-8_A01_015.ab1|
RYG026	409	58.68		1	316	107	210	59.52																																		|Y+G-8_B03_029.ab1|
RYG027	190	61.58	Y	1	106	2	105	69.52																																		|Y+G-8_C05_043.ab1|
RYG028	271	54.24		1	166	270	105	54.29																																		|Y+G-8_F09_069.ab1|
RYG029	270	55.19		1	165	269	105	54.29																																		|Y+G-8_F12_086.ab1|
RYG030	370	58.38		1	94	303	210	59.05																																		|Y+G-8_G+Y-8_H05_033.ab1|
RYG031	543	53.22		1	341	541	201	51.74																																		|Y+G-8_H11_081.ab1|
RYG032	428	68.22		2	84	329	246	67.89	ref|XM_001700191.1|	90	188	2e-44	Chlamydomonas reinhardtii chlorophyll a-b binding protein of LHCII (LHCBM1) mRNA, complete cds	gi|224034127|gb|ACN36139.1|	54	54.3	4e-13	chlorophyll A-B binding protein [Zea mays]	sp|P27518|CB21_GOSHI	69	51.6	4e-14	Chlorophyll a-b binding protein 151, chloroplastic OS=Gossypium hirsutum GN=CAB-151 PE=2 SV=2	ppp:PHYPADRAFT_209208	72	51.6	9e-13	hypothetical protein										|IPR001344:Chlorophyll A-B binding protein|		|GO:0016020:membrane|	|GO:0009765:photosynthesis, light harvesting|	|A03_Y-G1.ab1|Y+G-7_E03_023.ab1|
RYG033	375	55.47		2	165	317	153	51.63																																		|A03_Y-G2.ab1|Y+G-8_B06_046.ab1|
RYG034	395	60.25		2	129	1	129	67.44	gb|AY171229.1|	89	198	2e-47	Chlamydomonas reinhardtii light-harvesting complex II protein (Lhcb) mRNA, complete cds; nuclear gene for chloroplast product	gi|159474462|ref|XP_001695344.1|	91	69.7	3e-25	chloropyll a-b binding protein of LHCII [Chlamydomonas reinhardtii]	sp|P14273|CB2_CHLRE	73	68.9	7e-26	Chlorophyll a-b binding protein of LHCII type I, chloroplastic OS=Chlamydomonas reinhardtii GN=cabII-1 PE=3 SV=1	cre:CHLREDRAFT_184490	91	69.7	2e-25	LHCBM6; chloropyll a-b binding protein of LHCII type I, chloroplast precursor										|IPR001344:Chlorophyll A-B binding protein|		|GO:0016020:membrane|	|GO:0009765:photosynthesis, light harvesting|	|A05_Y-G2.ab1|Y+G-5_B10_078.ab1|
RYG035	225	57.33		2	44	157	114	54.39	emb|AJ293848.1|	100	60	5e-06	Klebsiella pneumoniae contig region pSL022																									|IPR001865:Ribosomal protein S2|	|GO:0003735:structural constituent of ribosome|	|GO:0005622:intracellular|GO:0005840:ribosome|	|GO:0006412:translation|	|A05_Y-G3.ab1|B11_Y-G3.ab1|
RYG036	277	63.54		2	124	276	153	62.75																																		|A06_Y-G3.ab1|Y+G-8_H08_050.ab1|
RYG037	325	57.85		2	38	226	189	58.2																																		|A11_Y-G3.ab1|H10_ZX-FJHSC.ab1|
RYG038	362	56.63		2	224	3	222	54.5	emb|AM231542.1|	100	60	9e-06	Photorhabdus asymbiotica subsp. asymbiotica partial sopB for inositol phosphate phosphatase, clone 214																													|B01_Y-G1.ab1|D01_Y-G1.ab1|
RYG039	314	61.46		2	94	312	219	58.9																																		|B06_Y-G2.ab1|Y+G-4_C02_012.ab1|
RYG040	293	58.36		2	26	151	126	61.11	gb|AY171229.1|	84	60	7e-06	Chlamydomonas reinhardtii light-harvesting complex II protein (Lhcb) mRNA, complete cds; nuclear gene for chloroplast product	gi|115827|sp|P14273.1|CB2_CHLRE	71	73.6	7e-12	chlorophyll a-b binding protein of LHCII type I [Chlamydomonas reinhardtii]	sp|P14273|CB2_CHLRE	71	73.6	3e-13	Chlorophyll a-b binding protein of LHCII type I, chloroplastic OS=Chlamydomonas reinhardtii GN=cabII-1 PE=3 SV=1	cre:CHLREDRAFT_184490	71	72.8	5e-12	LHCBM6; chloropyll a-b binding protein of LHCII type I, chloroplast precursor														|B07_Y-G2.ab1|Y+G-5_D08_058.ab1|
RYG041	520	55.19	Y	2	222	85	138	52.17																																		|B08_Y-G1.ab1|G09_Y-G1.ab1|
RYG042	178	68.54		2	8	124	117	71.79	ref|XM_001691964.1|	88	131	1e-27	Chlamydomonas reinhardtii ribose-5-phosphate isomerase (RPI1) mRNA, complete cds	gi|159467673|ref|XP_001692016.1|	90	79.3	1e-13	ribose-5-phosphate isomerase [Chlamydomonas reinhardtii]						cre:CHLREDRAFT_55838	90	79.3	5e-14	RPI1; ribose-5-phosphate isomerase (EC:5.3.1.6); K01807 ribose 5-phosphate isomerase A [EC:5.3.1.6]										|IPR004788:Ribose 5-phosphate isomerase|	|GO:0004751:ribose-5-phosphate isomerase activity|		|GO:0009052:pentose-phosphate shunt, non-oxidative branch|	|B08_Y-G2.ab1|H07_Y-G2.ab1|
RYG043	390	62.56		2	144	389	246	62.2																																		|C09_Y-G2.ab1|Y+G-4_G08_052.ab1|
RYG044	288	55.9		2	183	287	105	53.33	gb|AY972077.1|	100	73.8	4e-10	Synthetic construct RLS (RLS) gene, complete cds																													|C10_Y-G2.ab1|Y+G-8_B10_078.ab1|
RYG045	274	55.84		2	75	176	102	51.96																														|IPR003006:Immunoglobulin/major histocompatibility complex motif|				|Y+G-7_G05_035.ab1|C11_Y-G1.ab1|
RYG046	349	58.45		2	304	77	228	53.07																																		|C12_Y-G3.ab1|Y+G-7_H09_065.ab1|
RYG047	240	62.08		2																																						|F09_ZX-FJHSC.ab1|D03_Y-G1.ab1|
RYG048	394	61.68		2	187	393	207	62.8						gi|239746765|ref|XP_002343838.1|	53	54.7	3e-06	hypothetical protein [Homo sapiens]																				|IPR000626:Ubiquitin|			|GO:0006464:protein modification process|	|D04_Y-G1.ab1|G03_Y-G2.ab1|
RYG049	157	67.52		2	37	156	120	66.67																																		|D08_0912290229_17_T7.ab1|Y+G-6_B02_014.ab1|
RYG050	210	63.33		2	157	2	156	64.74																																		|D10_0912290231_19_T7.ab1|Y+G-7_C05_043.ab1|
RYG051	358	59.5		2	62	250	189	57.67	emb|AJ605576.1|	100	67.9	4e-08	Plasmodiophora brassicae mRNA expressed during secondary infection, clone CC240																													|D11_Y-G2.ab1|Y+G-7_G01_003.ab1|
RYG052	260	54.62		2																																						|D12_Y-G3.ab1|Y+G-7_C08_060.ab1|
RYG053	361	59.56		2	225	79	147	53.74																																		|Y+G-4_E01_007.ab1|E02_Y-G3.ab1|
RYG054	391	59.85		2	134	3	132	64.39	emb|AJ605576.1|	100	71.9	2e-09	Plasmodiophora brassicae mRNA expressed during secondary infection, clone CC240																													|E04_Y-G1.ab1|G08_Y-G2.ab1|
RYG055	275	57.82		2	53	274	222	57.66																																		|F04_ZX-FJHSC.ab1|Y+G-8_A04_032.ab1|
RYG056	497	52.92		2	185	3	183	53.01																																		|F05_Y-G3.ab1|Y+G-5_E05_039.ab1|
RYG057	296	65.54		2	179	3	177	67.8						gi|46199034|ref|YP_004701.1|	67	73.2	9e-12	adenosine specific kinase [Thermus thermophilus HB27]						tth:TTC0726	67	73.2	4e-12	hypothetical protein ; K09129 hypothetical protein		RSc0419	2e-12	Rso	S	COG1839	Uncharacterized conserved protein	POORLY CHARACTERIZED	Function unknown	|IPR007153:Protein of unknown function DUF355|				|F07_Y-G3.ab1|Y+G-4_H01_001.ab1|
RYG058	321	61.37		2	92	307	216	62.5																																		|Y+G-5_A10_080.ab1|F08_ZX-FJHSC.ab1|
RYG059	163	63.19		2																																						|G10_ZX-FJHSC.ab1|Y+G-8_H06_034.ab1|
RYG060	271	61.25		2	181	2	180	63.33																																		|G12_Y-G1.ab1|Y+G-5_D07_057.ab1|
RYG061	320	57.5		2	263	141	123	58.54																																		|H02_Y-G1.ab1|Y+G-6_C04_028.ab1|
RYG062	267	58.05	Y	2	26	265	240	60																																		|H02_Y-G2.ab1|H11_Y-G1.ab1|
RYG063	215	53.49		2	127	2	126	55.56																																		|H08_ZX-FJHSC.ab1|Y+G-7_F04_022.ab1|
RYG064	145	60.69	Y	2																																						|Y+G-6_D12_090.ab1|Y+G-4_B10_078.ab1|
RYG065	186	66.13		2																																						|Y+G-4_C01_011.ab1|Y+G-7_D04_026.ab1|
RYG066	289	60.9	Y	2	24	263	240	61.25																																		|Y+G-4_C07_059.ab1|Y+G-5_D09_073.ab1|
RYG067	230	53.91		2	139	2	138	52.9																																		|Y+G-4_D06_042.ab1|Y+G-6_F08_054.ab1|
RYG068	387	66.41		2	150	386	237	65.82																																		|Y+G-4_G04_020.ab1|Y+G-6_F10_070.ab1|
RYG069	246	55.69		2	141	245	105	54.29																																		|Y+G-5_H12_082.ab1|Y+G-6_F11_085.ab1|
RYG070	232	63.79		2	137	3	135	65.93																																		|Y+G-6_C03_027.ab1|Y+G-6_C12_092.ab1|
RYG071	274	62.77		2	111	272	162	64.2																																		|Y+G-6_D09_073.ab1|Y+G-8_A08_064.ab1|
RYG072	213	59.15	Y	2	186	79	108	60.19																																		|Y+G-7_E10_072.ab1|Y+G-6_H01_001.ab1|
RYG073	299	63.21		2	131	298	168	66.67						gi|62751944|ref|NP_001015794.1|	53	103	8e-21	acylphosphate phosphohydrolase 2 [Xenopus tropicalis]	sp|Q5EBE1|ACYP2_XENTR	53	103	3e-22	Acylphosphatase-2 OS=Xenopus tropicalis GN=acyp2 PE=3 SV=1	xtr:548511	53	103	4e-21	MGC108402 protein (EC:3.6.1.7)										|IPR001792:Acylphosphatase|	|GO:0003998:acylphosphatase activity|			|Y+G-7_A12_096.ab1|Y+G-8_F05_037.ab1|
RYG074	192	60.42	Y	2																																						|Y+G-7_C07_059.ab1|Y+G-8_B12_094.ab1|
RYG075	262	62.6	Y	2	202	2	201	60.2	ref|XM_001702597.1|	83	143	5e-31	Chlamydomonas reinhardtii acetohydroxy acid isomeroreductase (AAI1) mRNA, complete cds	gi|159489328|ref|XP_001702649.1|	74	131	3e-29	acetohydroxy acid isomeroreductase [Chlamydomonas reinhardtii]	sp|Q05758|ILV5_ARATH	63	105	5e-23	Ketol-acid reductoisomerase, chloroplastic OS=Arabidopsis thaliana GN=At3g58610 PE=2 SV=2	cre:CHLREDRAFT_140839	74	131	1e-29	AAI1; acetohydroxy acid isomeroreductase (EC:1.1.1.86); K00053 ketol-acid reductoisomerase [EC:1.1.1.86]										|IPR000506:Acetohydroxy acid isomeroreductase C-terminal|IPR008927:6-phosphogluconate dehydrogenase, C-terminal-like|IPR013328:Dehydrogenase, multihelical|	|GO:0004455:ketol-acid reductoisomerase activity|GO:0016491:oxidoreductase activity|GO:0050662:coenzyme binding|		|GO:0009082:branched chain family amino acid biosynthetic process|	|Y+G-8_G10_068.ab1|Y+G-7_D12_090.ab1|
RYG076	261	54.79		2	41	259	219	52.51																																		|Y+G-8_D09_073.ab1|Y+G-7_F07_053.ab1|
RYG077	232	55.6		2	25	231	207	53.14																																		|Y+G-8_A06_048.ab1|Y+G-7_H10_066.ab1|
RYG078	295	60.34	Y	2	276	1	276	60.14																																		|Y+G-8_G+Y-8_H01_001.ab1|Y+G-8_G+Y-8_H02_002.ab1|
RYG079	276	65.94		3					gb|CP000930.2|	91	61.9	2e-06	Heliobacterium modesticaldum Ice1, complete genome	gi|255069915|ref|XP_002507039.1|	54	89	1e-16	ribosomal protein S13 [Micromonas sp. RCC299]	sp|P42732|RR13_ARATH	52	74.3	2e-13	30S ribosomal protein S13, chloroplastic OS=Arabidopsis thaliana GN=RPS13 PE=2 SV=1	cre:CHLREDRAFT_195627	51	81.3	1e-14	PRPS13; plastid ribosomal protein S13		BS_rpsM	6e-12	Bsu	J	COG0099	Ribosomal protein S13	INFORMATION STORAGE AND PROCESSING	Translation, ribosomal structure and biogenesis	|IPR001892:Ribosomal protein S13|IPR010979:Ribosomal protein S13-like, H2TH|	|GO:0003676:nucleic acid binding|GO:0003723:RNA binding|GO:0003735:structural constituent of ribosome|	|GO:0005622:intracellular|GO:0005840:ribosome|	|GO:0006412:translation|	|G12_Y-G2.ab1|A12_Y-G2.ab1|Y+G-4_H12_082.ab1|
RYG080	557	63.2		3	142	510	369	64.5																																		|C08_Y-G2.ab1|Y+G-8_G+Y-8_H11_081.ab1|Y+G-8_F11_085.ab1|
RYG081	384	55.73		3					gb|GQ122376.1|	100	652	0	Chlorella sp. KMMCC FC-69 18S ribosomal RNA gene, partial sequence	gi|121702659|ref|XP_001269594.1|	67	87	6e-16	hypothetical protein [Aspergillus clavatus NRRL 1]						kla:KLLA0D17908g	75	70.5	3e-11	hypothetical protein														|D02_Y-G2.ab1|Y+G-6_H07_049.ab1|F05_Y-G2.ab1|
RYG082	296	62.16		3	193	2	192	60.94	gb|EU267966.1|	90	137	4e-29	Oryza sativa Japonica Group clone KCS309G06 alpha-1,4-glucan protein synthase mRNA, complete cds	gi|159471081|ref|XP_001693685.1|	84	107	3e-22	UDP-Glucose:protein transglucosylase [Chlamydomonas reinhardtii]	sp|Q8RU27|UPTG2_SOLTU	77	100	2e-21	Alpha-1,4-glucan-protein synthase [UDP-forming] 2 OS=Solanum tuberosum GN=UPTG2 PE=1 SV=1	cre:CHLREDRAFT_187866	84	107	1e-22	UPTG1; UDP-Glucose:protein transglucosylase										|IPR004901:Alpha-1,4-glucan-protein synthase, UDP-forming|	|GO:0047210:alpha-1,4-glucan-protein synthase (UDP-forming) activity|	|GO:0005794:Golgi apparatus|GO:0009505:cellulose and pectin-containing cell wall|	|GO:0030244:cellulose biosynthetic process|	|D12_Y-G2.ab1|Y+G-8_D03_025.ab1|H02_ZX-FJHSC.ab1|
RYG083	270	61.11		3	235	2	234	60.68																																		|H10_Y-G2.ab1|Y+G-4_F01_005.ab1|Y+G-5_G09_067.ab1|
RYG084	190	63.68		3																																						|H12_Y-G2.ab1|Y+G-4_B11_093.ab1|Y+G-8_F03_021.ab1|
RYG085	212	63.21		3	176	3	174	62.07																																		|H08_Y-G2.ab1|Y+G-8_G+Y-8_G03_019.ab1|Y+G-6_C07_059.ab1|
RYG086	138	52.9		3																																						|Y+G-8_D11_089.ab1|Y+G-6_D03_025.ab1|E09_Y-G3.ab1|
RYG087	286	57.69		3	161	3	159	59.12	emb|AJ605576.1|	97	60	7e-06	Plasmodiophora brassicae mRNA expressed during secondary infection, clone CC240																													|A07_Y-G2.ab1|Y+G-6_E07_055.ab1|Y+G-7_F12_086.ab1|
RYG088	654	59.48	Y	3	60	446	387	64.08	ref|XM_001694402.1|	80	97.6	7e-17	Chlamydomonas reinhardtii hybrid-cluster protein (HCP4) mRNA, complete cds	gi|159473258|ref|XP_001694756.1|	62	190	1e-46	the HCP family of iron-sulfur proteins [Chlamydomonas reinhardtii]	sp|Q5NRB3|HCP_ZYMMO	62	157	6e-38	Hydroxylamine reductase OS=Zymomonas mobilis GN=hcp PE=3 SV=1	cre:CHLREDRAFT_148898	62	190	5e-47	HCP2; hybrid-cluster protein		ybjW	1e-33	Eco	C	COG1151	6Fe-6S prismane cluster-containing protein	METABOLISM	Energy production and conversion	|IPR004137:Prismane|IPR011254:Prismane-like|	|GO:0003824:catalytic activity|GO:0016491:oxidoreductase activity|	|GO:0005737:cytoplasm|	|GO:0006118:electron transport|	|Y+G-7_C01_011.ab1|Y+G-8_G+Y-8_G01_003.ab1|Y+G-6_C01_011.ab1|
RYG089	422	57.35		3	320	186	135	62.22	gb|EU373530.1|	99	757	0	Paenibacillus sp. FR1_159_C 16S ribosomal RNA gene, partial sequence	gi|238855136|ref|ZP_04645459.1|	74	119	1e-25	pG1 protein [Lactobacillus jensenii 269-3]						bmj:BMULJ_05098	77	96.7	3e-19	hypothetical protein														|Y+G-7_C11_091.ab1|Y+G-7_D03_025.ab1|F08_Y-G2.ab1|
RYG090	393	57.76	Y	3	39	233	195	59.49																																		|Y+G-7_D10_074.ab1|Y+G-7_G07_051.ab1|F01_Y-G3.ab1|
RYG091	219	61.64		4	141	1	141	64.54																																		|C03_Y-G3.ab1|H04_Y-G3.ab1|Y+G-6_B01_013.ab1|G11_Y-G3.ab1|
RYG092	246	63.82		4	189	1	189	61.38	emb|AJ605576.1|	100	71.9	1e-09	Plasmodiophora brassicae mRNA expressed during secondary infection, clone CC240																													|D01_Y-G2.ab1|F12_Y-G2.ab1|Y+G-7_A02_016.ab1|Y+G-6_E05_039.ab1|
RYG093	296	59.8		4	72	227	156	53.85																																		|G08_Y-G3.ab1|F02_ZX-FJHSC.ab1|Y+G-4_C10_076.ab1|Y+G-6_B08_062.ab1|
RYG094	433	61.2		4	9	335	327	60.24																																		|G05_ZX-FJHSC.ab1|H03_Y-G1.ab1|Y+G-8_C08_060.ab1|Y+G-5_F09_069.ab1|
RYG095	409	59.41		4	178	408	231	57.58																																		|H08_Y-G3.ab1|B12_Y-G1.ab1|Y+G-5_E04_024.ab1|Y+G-4_C12_092.ab1|
RYG096	201	64.68		4	36	200	165	63.64																																		|Y+G-4_D08_058.ab1|Y+G-7_B03_029.ab1|Y+G-6_H10_066.ab1|Y+G-8_H10_066.ab1|
RYG097	175	65.14		4	60	173	114	69.3																																		|Y+G-8_E02_008.ab1|H04_Y-G1.ab1|E01_Y-G3.ab1|Y+G-8_G+Y-8_G11_083.ab1|
RYG098	523	59.66		5	117	311	195	60.51																																		|D01_0912290225_13_T7.ab1|Y+G-8_E12_088.ab1|Y+G-6_E11_087.ab1|A08_Y-G3.ab1|Y+G-7_A05_047.ab1|
RYG099	387	67.7		5	127	2	126	68.25						gi|145349893|ref|XP_001419361.1|	39	53.1	9e-06	succinate:quinone oxidoreductase [Ostreococcus lucimarinus CCE9901]																								|G05_Y-G3.ab1|Y+G-5_E10_072.ab1|Y+G-8_G+Y-8_H03_017.ab1|Y+G-8_H03_017.ab1|Y+G-4_A08_064.ab1|
RYG100	445	58.65		5	94	303	210	59.52																																		|D08_Y-G3.ab1|G09_Y-G2.ab1|Y+G-4_F05_037.ab1|Y+G-4_E03_023.ab1|Y+G-7_D02_010.ab1|
RYG101	270	54.07		5	106	2	105	54.29																																		|D11_Y-G3.ab1|C01_Y-G1.ab1|Y+G-5_C12_092.ab1|Y+G-8_D08_058.ab1|Y+G-5_A05_047.ab1|
RYG102	299	61.87		6	76	297	222	60.36																																		|Y+G-4_B07_061.ab1|Y+G-5_C04_028.ab1|Y+G-7_B09_077.ab1|Y+G-8_G+Y-8_H07_049.ab1|B08_Y-G3.ab1|F08_Y-G1.ab1|
RYG103	271	54.98		6	166	270	105	54.29																																		|C11_0912290223_11_T7.ab1|Y+G-5_G01_003.ab1|Y+G-4_A12_096.ab1|F10_ZX-FJHSC.ab1|Y+G-6_G05_035.ab1|B01_Y-G2.ab1|
RYG104	726	59.23	Y	6	351	1	351	63.82																																		|Y+G-7_D01_009.ab1|F03_Y-G2.ab1|C11_Y-G3.ab1|Y+G-8_F01_005.ab1|A04_Y-G1.ab1|Y+G-4_A10_080.ab1|
RYG105	528	56.44		6	31	228	198	58.59	dbj|AB437244.1|	96	529	1e-147	Chlorella sp. SW1-ZK genes for 18S rRNA, ITS1, 5.8S rRNA, ITS2, 28S rRNA, partial and complete sequence	gi|253761439|ref|XP_002489117.1|	69	142	1e-32	hypothetical protein [Sorghum bicolor]	sp|Q8TGM6|TAR1_YEAST	64	69.7	8e-12	Protein TAR1 OS=Saccharomyces cerevisiae GN=TAR1 PE=2 SV=1	nve:NEMVE_v1g155353	57	72.8	7e-12	hypothetical protein		YLR154w-a	3e-12	---	---	---	---	---	---					|E08_Y-G3.ab1|Y+G-7_E12_088.ab1|E10_Y-G2.ab1|Y+G-8_A03_031.ab1|F07_Y-G1.ab1|E10_Y-G1.ab1|
RYG106	215	61.4	Y	6	187	80	108	62.04																																		|G06_Y-G3.ab1|Y+G-8_C09_075.ab1|Y+G-8_G+Y-8_H06_034.ab1|Y+G-4_F08_054.ab1|Y+G-4_E07_055.ab1|Y+G-7_G12_084.ab1|
RYG107	416	54.33	Y	7	110	244	135	51.11																																		|B11_Y-G2.ab1|Y+G-5_F06_038.ab1|Y+G-5_F11_085.ab1|Y+G-8_E09_071.ab1|Y+G-7_C03_027.ab1|Y+G-6_G07_051.ab1|C11_Y-G2.ab1|
RYG108	269	59.11		8	60	269	210	57.14																																		|Y+G-4_D05_041.ab1|Y+G-6_F09_069.ab1|Y+G-5_E12_088.ab1|B09_Y-G2.ab1|G06_Y-G2.ab1|Y+G-5_H03_017.ab1|Y+G-4_H06_034.ab1|Y+G-7_H07_049.ab1|
RYG109	565	63.01		9	101	385	285	63.51	ref|XM_001701677.1|	90	194	4e-46	Chlamydomonas reinhardtii coproporphyrinogen III oxidase (CPX1) mRNA, complete cds	gi|159487437|ref|XP_001701729.1|	71	135	2e-30	coproporphyrinogen III oxidase [Chlamydomonas reinhardtii]	sp|Q42840|HEM6_HORVU	63	120	3e-27	Coproporphyrinogen III oxidase, chloroplastic OS=Hordeum vulgare GN=CPX PE=2 SV=1	cre:CHLREDRAFT_53583	71	135	8e-31	CPX1; coproporphyrinogen III oxidase		all0650	5e-22	Nos	H	COG0408	Coproporphyrinogen III oxidase	METABOLISM	Coenzyme transport and metabolism	|IPR001260:Coproporphyrinogen III oxidase|	|GO:0004109:coproporphyrinogen oxidase activity|		|GO:0006779:porphyrin biosynthetic process|	|Y+G-8_B07_061.ab1|Y+G-6_B10_078.ab1|Y+G-4_D07_057.ab1|Y+G-8_B04_030.ab1|D09_Y-G1.ab1|Y+G-5_G03_019.ab1|Y+G-5_D06_042.ab1|Y+G-5_H01_001.ab1|Y+G-8_G06_036.ab1|
RYG110	385	55.84		9	324	220	105	56.19	dbj|AB437244.1|	96	591	1e-165	Chlorella sp. SW1-ZK genes for 18S rRNA, ITS1, 5.8S rRNA, ITS2, 28S rRNA, partial and complete sequence	gi|253761439|ref|XP_002489117.1|	70	144	2e-33	hypothetical protein [Sorghum bicolor]	sp|Q8TGM6|TAR1_YEAST	66	72.8	5e-13	Protein TAR1 OS=Saccharomyces cerevisiae GN=TAR1 PE=2 SV=1	nve:NEMVE_v1g155353	59	75.9	6e-13	hypothetical protein		YLR154w-a	2e-13	---	---	---	---	---	---					|Y+G-4_H05_033.ab1|Y+G-8_D04_026.ab1|F04_Y-G3.ab1|Y+G-5_G04_020.ab1|G04_ZX-FJHSC.ab1|D08_0912290232_20_T7.ab1|Y+G-5_D05_041.ab1|Y+G-4_G02_004.ab1|Y+G-8_D06_042.ab1|
RYG111	323	60.37		10	114	323	210	57.14																																		|D01_Y-G3.ab1|Y+G-8_B01_013.ab1|E03_Y-G1.ab1|D04_Y-G3.ab1|Y+G-7_F05_037.ab1|Y+G-4_D12_090.ab1|F09_Y-G2.ab1|C09_Y-G1.ab1|H07_Y-G3.ab1|Y+G-4_F04_022.ab1|
RYG112	338	63.61		12	265	2	264	63.64	ref|XM_389866.1|	88	71.9	2e-09	Gibberella zeae PH-1 hypothetical protein partial mRNA	gi|221111034|ref|XP_002155592.1|	63	123	7e-27	FKBP-type peptidyl-prolyl cis-trans isomerase [Hydra magnipapillata]	sp|P48375|FKB12_DROME	62	113	3e-25	12 kDa FK506-binding protein OS=Drosophila melanogaster GN=FK506-bp2 PE=1 SV=2	cin:445763	65	115	9e-25	hypothetical protein LOC445763		slr1761	1e-24	Syn	O	COG0545	FKBP-type peptidyl-prolyl cis-trans isomerases 1	CELLULAR PROCESSES AND SIGNALING	Posttranslational modification, protein turnover, chaperones	|IPR001179:Peptidyl-prolyl cis-trans isomerase, FKBP-type|			|GO:0006457:protein folding|	|G10_Y-G3.ab1|G02_Y-G3.ab1|H04_Y-G2.ab1|C05_Y-G3.ab1|Y+G-8_G12_084.ab1|Y+G-5_B11_093.ab1|Y+G-7_H01_001.ab1|Y+G-8_G05_035.ab1|Y+G-4_G11_083.ab1|E12_Y-G1.ab1|Y+G-8_A12_096.ab1|Y+G-8_E01_007.ab1|
RYG113	325	54.46		14	218	3	216	51.85	ref|XM_001701677.1|	86	65.9	1e-07	Chlamydomonas reinhardtii coproporphyrinogen III oxidase (CPX1) mRNA, complete cds	gi|159487437|ref|XP_001701729.1|	69	68.6	2e-10	coproporphyrinogen III oxidase [Chlamydomonas reinhardtii]						cre:CHLREDRAFT_53583	69	68.6	9e-11	CPX1; coproporphyrinogen III oxidase										|IPR001260:Coproporphyrinogen III oxidase|	|GO:0004109:coproporphyrinogen oxidase activity|		|GO:0006779:porphyrin biosynthetic process|	|B07_Y-G3.ab1|B11_Y-G1.ab1|D02_0912290226_14_T7.ab1|A06_Y-G2.ab1|F09_Y-G3.ab1|D06_0912290224_12_T7.ab1|Y+G-8_B05_045.ab1|Y+G-5_D10_074.ab1|Y+G-7_E09_071.ab1|Y+G-5_A04_032.ab1|Y+G-8_A10_080.ab1|G02_ZX-FJHSC.ab1|Y+G-4_G03_019.ab1|Y+G-4_E08_056.ab1|
RYG114	659	53.41		18	490	62	429	50.82																																		|Y+G-7_B12_094.ab1|Y+G-5_F07_053.ab1|Y+G-8_C07_059.ab1|G04_Y-G3.ab1|C03_Y-G2.ab1|G02_Y-G2.ab1|A01_Y-G2.ab1|E01_Y-G2.ab1|Y+G-4_F06_038.ab1|Y+G-4_H03_017.ab1|Y+G-4_A07_063.ab1|C07_Y-G1.ab1|B09_Y-G1.ab1|Y+G-4_B08_062.ab1|Y+G-8_G+Y-8_G05_035.ab1|Y+G-7_G02_004.ab1|Y+G-4_F10_070.ab1|Y+G-5_G05_035.ab1|
RYG115	279	62.72	Y	19	163	2	162	68.52																																		|B03_Y-G2.ab1|H03_Y-G3.ab1|F03_Y-G3.ab1|H12_Y-G1.ab1|C04_Y-G3.ab1|B12_Y-G3.ab1|D07_Y-G3.ab1|Y+G-6_B04_030.ab1|Y+G-7_A08_064.ab1|Y+G-8_F06_038.ab1|Y+G-7_D07_057.ab1|Y+G-5_F01_005.ab1|Y+G-4_E02_008.ab1|Y+G-4_E04_024.ab1|Y+G-5_C08_060.ab1|Y+G-6_E09_071.ab1|Y+G-7_D11_089.ab1|Y+G-4_D09_073.ab1|F06_Y-G3.ab1|
RYG116	463	54.21	Y	20	229	2	228	60.09																																		|Y+G-8_G03_019.ab1|H01_Y-G2.ab1|F07_ZX-FJHSC.ab1|Y+G-5_A02_016.ab1|Y+G-8_G07_051.ab1|Y+G-5_A01_015.ab1|Y+G-8_A05_047.ab1|Y+G-8_G+Y-8_G12_084.ab1|Y+G-5_A09_079.ab1|Y+G-8_C01_011.ab1|Y+G-6_F12_086.ab1|Y+G-4_B01_013.ab1|C12_Y-G1.ab1|Y+G-5_D01_009.ab1|Y+G-7_A03_031.ab1|E03_Y-G2.ab1|Y+G-5_H11_081.ab1|Y+G-8_A02_016.ab1|A02_Y-G3.ab1|Y+G-6_E03_023.ab1|
RYG117	499	59.52		34	31	264	234	63.25																														|IPR015874:4-disulphide core|				|C08_Y-G1.ab1|Y+G-4_C08_060.ab1|Y+G-8_F07_053.ab1|F02_Y-G1.ab1|D02_Y-G3.ab1|E09_Y-G2.ab1|G07_Y-G1.ab1|D07_0912290228_16_T7.ab1|D03_Y-G3.ab1|E11_Y-G1.ab1|H06_Y-G2.ab1|B05_Y-G3.ab1|Y+G-4_B09_077.ab1|Y+G-7_H05_033.ab1|Y+G-8_G09_067.ab1|Y+G-6_A07_063.ab1|Y+G-8_D01_009.ab1|Y+G-6_G12_084.ab1|Y+G-5_E09_071.ab1|Y+G-4_G09_067.ab1|Y+G-8_B09_077.ab1|Y+G-7_G11_083.ab1|Y+G-7_E07_055.ab1|Y+G-8_F02_006.ab1|Y+G-…
RYG118	664	53.61	Y	44	500	210	291	52.58																																		|A07_Y-G1.ab1|F06_Y-G2.ab1|Y+G-6_D05_041.ab1|F01_Y-G2.ab1|Y+G-7_H11_081.ab1|Y+G-5_E01_007.ab1|H03_ZX-FJHSC.ab1|Y+G-6_F02_006.ab1|A09_Y-G3.ab1|Y+G-5_G08_052.ab1|A02_Y-G2.ab1|F02_Y-G2.ab1|Y+G-4_G05_035.ab1|G07_Y-G2.ab1|D08_Y-G2.ab1|Y+G-5_F10_070.ab1|A02_Y-G1.ab1|E11_Y-G2.ab1|Y+G-7_A09_079.ab1|F05_ZX-FJHSC.ab1|Y+G-4_A03_031.ab1|Y+G-7_B08_062.ab1|Y+G-5_F12_086.ab1|Y+G-5_A11_095.ab1|G09_ZX-FJHSC.ab1|C…
RYG119	273	54.95		55	168	272	105	54.29																																		|A03_Y-G3.ab1|E06_Y-G2.ab1|D09_0912290230_18_T7.ab1|G05_Y-G2.ab1|F11_Y-G2.ab1|E02_Y-G2.ab1|B09_Y-G3.ab1|D05_Y-G2.ab1|H06_Y-G1.ab1|G08_ZX-FJHSC.ab1|Y+G-8_H01_001.ab1|A11_Y-G1.ab1|Y+G-7_A10_080.ab1|Y+G-8_C12_092.ab1|Y+G-4_A06_048.ab1|Y+G-7_G09_067.ab1|Y+G-8_H07_049.ab1|Y+G-8_F10_070.ab1|Y+G-5_A12_096.ab1|G03_Y-G3.ab1|Y+G-4_B04_030.ab1|Y+G-8_A09_079.ab1|Y+G-8_B02_014.ab1|Y+G-6_A08_064.ab1|Y+G-8_G01_…
RYG120	215	63.72		1	7	156	150	63.33	gb|AY972077.1|	100	83.8	3e-13	Synthetic construct RLS (RLS) gene, complete cds																													|A04_Y-G3.ab1|
RYG121	159	60.38	Y	1																																						|A12_Y-G1.ab1|
RYG122	406	56.16	Y	1	78	293	216	55.56	emb|AJ605576.1|	100	67.9	4e-08	Plasmodiophora brassicae mRNA expressed during secondary infection, clone CC240																													|B02_Y-G2.ab1|
RYG123	245	66.53		1	70	243	174	62.64																																		|B02_Y-G3.ab1|
RYG124	244	64.34		1																																		|IPR003119:Saposin type A|				|B03_Y-G1.ab1|
RYG125	245	66.12		1	8	244	237	65.4	ref|XM_001695756.1|	84	77.8	2e-11	Chlamydomonas reinhardtii strain CC-503 cw92 mt+	gi|159475403|ref|XP_001695808.1|	67	87.4	4e-16	ADP/ATP transporter / mitochondrial substrate carrier protein [Chlamydomonas reinhardtii]						cre:CHLREDRAFT_191516	67	87.4	2e-16	MITC14; mitochondrial substrate carrier protein										|IPR001993:Mitochondrial substrate carrier|	|GO:0005488:binding|	|GO:0016020:membrane|	|GO:0006810:transport|	|B03_Y-G3.ab1|
RYG126	228	61.84		1	114	227	114	61.4																																		|B04_Y-G3.ab1|
RYG127	155	73.55		1	102	1	102	74.51																																		|B07_Y-G1.ab1|
RYG128	143	67.13		1																																						|C02_Y-G1.ab1|
RYG129	202	65.84		1																																						|C04_Y-G2.ab1|
RYG130	252	69.84		1	229	2	228	69.74																																		|C05_Y-G2.ab1|
RYG131	170	67.06		1	105	1	105	69.52	emb|AJ605576.1|	100	71.9	1e-09	Plasmodiophora brassicae mRNA expressed during secondary infection, clone CC240	gi|145079550|tpg|DAA05918.1|	65	66.2	1e-09	chloroplast light-harvesting complex I protein Lhca3 [Mesostigma viride]																				|IPR001344:Chlorophyll A-B binding protein|		|GO:0016020:membrane|	|GO:0009765:photosynthesis, light harvesting|	|C07_Y-G2.ab1|
RYG132	229	65.5		1	196	2	195	64.62																																		|C08_Y-G3.ab1|
RYG133	294	35.37	Y	1																																						|C10_Y-G1.ab1|
RYG134	246	70.73		1	51	245	195	70.26	gb|DQ370087.1|	86	119	7e-24	Scenedesmus obliquus light-harvesting chlorophyll-a/b binding protein LhcbM2 mRNA, complete cds	gi|87313205|gb|ABD37899.1|	69	96.7	7e-19	light-harvesting chlorophyll-a/b binding protein LhcbM2 [Scenedesmus obliquus]	sp|P27517|CB2_DUNTE	77	86.7	3e-17	Chlorophyll a-b binding protein of LHCII type I, chloroplastic OS=Dunaliella tertiolecta PE=2 SV=1	cre:CHLREDRAFT_184067	72	95.5	7e-19	LHCBM2; light-harvesting protein of photosystem II										|IPR001344:Chlorophyll A-B binding protein|		|GO:0016020:membrane|	|GO:0009765:photosynthesis, light harvesting|	|C10_Y-G3.ab1|
RYG135	245	53.88		1																																						|C12_Y-G2.ab1|
RYG136	285	63.16		1	9	284	276	62.32																																		|D03_Y-G2.ab1|
RYG137	180	63.33	Y	1																																						|D04_Y-G2.ab1|
RYG138	250	63.6		1	201	1	201	64.18																																		|D06_Y-G3.ab1|
RYG139	168	55.95	Y	1																																						|D08_Y-G1.ab1|
RYG140	342	62.87		1	219	1	219	67.12	emb|AJ605576.1|	97	60	8e-06	Plasmodiophora brassicae mRNA expressed during secondary infection, clone CC240																													|D09_Y-G2.ab1|
RYG141	261	65.13		1	205	2	204	64.71						gi|145530139|ref|XP_001450847.1|	49	67.8	4e-10	cyclin [Paramecium tetraurelia strain d4-2]	sp|Q9FVX0|CCA12_ARATH	49	65.9	6e-11	Cyclin-A1-2 OS=Arabidopsis thaliana GN=CYCA1-2 PE=1 SV=2															|IPR006671:Cyclin, N-terminal|IPR011028:Cyclin-like|IPR013763:Cyclin-related|IPR015453:G2/mitotic-specific cyclin A|			|GO:0000074:regulation of progression through cell cycle|	|D10_Y-G1.ab1|
RYG142	304	59.54	Y	1	282	175	108	55.56																																		|D10_Y-G2.ab1|
RYG143	382	56.81	Y	1	48	380	333	58.26						gi|159469834|ref|XP_001693068.1|	66	63.5	7e-09	omega-6 fatty acid desaturase [Chlamydomonas reinhardtii]																								|E04_Y-G2.ab1|
RYG144	342	57.89		1	280	2	279	58.42																																		|E05_Y-G3.ab1|
RYG145	128	57.81		1																																						|E06_Y-G1.ab1|
RYG146	268	62.31		1	125	3	123	67.48	gb|EU923604.1|	100	60	6e-06	Uncultured prokaryote clone GFUGF94TF genomic sequence																													|E07_Y-G1.ab1|
RYG147	190	55.79		1	60	188	129	51.16																																		|E07_Y-G2.ab1|
RYG148	308	69.81		1	49	306	258	68.22	ref|XM_002458490.1|	85	186	5e-44	Sorghum bicolor hypothetical protein, mRNA	gi|226492613|ref|NP_001142134.1|	92	137	1e-34	reversibly glycosylated polypeptide [Zea mays]	sp|P80607|UPTG_MAIZE	92	137	4e-36	Alpha-1,4-glucan-protein synthase [UDP-forming] OS=Zea mays GN=UPTG PE=1 SV=2	osa:4333393	89	133	1e-33	Os03g0599800; hypothetical protein														|E10_Y-G3.ab1|
RYG149	246	69.92		1	132	245	114	65.79	emb|AJ605576.1|	100	67.9	2e-08	Plasmodiophora brassicae mRNA expressed during secondary infection, clone CC240																													|E11_Y-G3.ab1|
RYG150	134	58.96	Y	1																																						|E12_Y-G3.ab1|
RYG151	182	62.64		1	24	140	117	60.68																																		|F01_ZX-FJHSC.ab1|
RYG152	393	54.96		1	4	132	129	51.16																																		|F02_Y-G3.ab1|
RYG153	181	66.85		1																																						|F03_Y-G1.ab1|
RYG154	141	59.57	Y	1																																						|F03_ZX-FJHSC.ab1|
RYG155	305	68.2		1	74	304	231	67.1																																		|F04_Y-G2.ab1|
RYG156	295	60.68		1	270	1	270	59.26	gb|AY972077.1|	100	67.9	3e-08	Synthetic construct RLS (RLS) gene, complete cds																													|F07_Y-G2.ab1|
RYG157	184	54.89	Y	1	54	182	129	55.81																																		|F10_Y-G3.ab1|
RYG158	318	63.21		1	75	317	243	60.49	dbj|AP006840.1|	83	101	2e-18	Symbiobacterium thermophilum IAM 14863 DNA, complete genome	gi|229917621|ref|YP_002886267.1|	71	159	7e-38	isocitrate lyase [Exiguobacterium sp. AT1b]	sp|Q9K9H0|ACEA_BACHD	75	158	9e-39	Isocitrate lyase OS=Bacillus halodurans GN=aceA PE=3 SV=1	gka:GK0676	74	159	4e-38	isocitrate lyase (EC:4.1.3.1); K01637 isocitrate lyase [EC:4.1.3.1]		BH2677	4e-39	Bha	C	COG2224	Isocitrate lyase	METABOLISM	Energy production and conversion					|F11_Y-G3.ab1|
RYG159	279	64.16		1	198	1	198	67.17																																		|F11_ZX-FJHSC.ab1|
RYG160	199	62.81	Y	1																																						|F12_Y-G3.ab1|
RYG161	181	66.3		1					ref|XM_002458490.1|	88	93.7	3e-16	Sorghum bicolor hypothetical protein, mRNA	gi|224099005|ref|XP_002311350.1|	90	80.5	5e-14	reversibly glycosylated polypeptide [Populus trichocarpa]	sp|P80607|UPTG_MAIZE	87	79.3	5e-15	Alpha-1,4-glucan-protein synthase [UDP-forming] OS=Zea mays GN=UPTG PE=1 SV=2	osa:4343849	87	79	7e-14	Os07g0604800; hypothetical protein														|G01_ZX-FJHSC.ab1|
RYG162	301	56.15	Y	1	209	57	153	56.21																																		|G02_Y-G1.ab1|
RYG163	437	65.68		1	172	435	264	67.05	gb|AY972077.1|	100	63.9	7e-07	Synthetic construct RLS (RLS) gene, complete cds																													|G04_Y-G1.ab1|
RYG164	337	61.42		1	52	336	285	59.65						gi|255088401|ref|XP_002506123.1|	60	79.7	9e-14	ubiquitin-conjugating enzyme E2 [Micromonas sp. RCC299]	sp|P40984|UBC9_SCHPO	53	76.3	4e-14	SUMO-conjugating enzyme ubc9 OS=Schizosaccharomyces pombe GN=hus5 PE=1 SV=1	pic:PICST_85060	58	77.4	2e-13	hypothetical protein ; K10577 ubiquitin-conjugating enzyme E2 I [EC:6.3.2.19]		SPAC30D11.13	2e-14	Spo	O	COG5078	Ubiquitin-protein ligase	CELLULAR PROCESSES AND SIGNALING	Posttranslational modification, protein turnover, chaperones					|G06_Y-G1.ab1|
RYG165	155	63.23		1	125	3	123	63.41																																		|G07_Y-G3.ab1|
RYG166	272	63.24		1	161	3	159	63.52	emb|AJ605576.1|	100	71.9	2e-09	Plasmodiophora brassicae mRNA expressed during secondary infection, clone CC240																													|G08_Y-G1.ab1|
RYG167	183	60.11		1	1	183	183	60.11	ref|XM_002508801.1|	84	111	1e-21	Micromonas sp. RCC299 chromosome 10 ribosomal protein L44 (MICPUN_62094) mRNA, complete cds	gi|255084545|ref|XP_002508847.1|	83	97.4	4e-19	ribosomal protein L44 [Micromonas sp. RCC299]	sp|Q9HF88|RL44_CRYNE	78	93.6	3e-19	60S ribosomal protein L44 OS=Cryptococcus neoformans GN=RPL44 PE=3 SV=3	bfo:BRAFLDRAFT_92142	78	90.5	2e-17	hypothetical protein ; K02929 large subunit ribosomal protein L44e		YNL162w	1e-16	Sce	J	COG1631	Ribosomal protein L44E	INFORMATION STORAGE AND PROCESSING	Translation, ribosomal structure and biogenesis					|G09_Y-G3.ab1|
RYG168	193	57.51		1	144	28	117	47.01	gb|AY972077.1|	98	83.8	3e-13	Synthetic construct RLS (RLS) gene, complete cds																													|G10_Y-G1.ab1|
RYG169	197	62.44		1	159	1	159	61.64	emb|FP093740.1|	82	71.9	1e-09	Phyllostachys edulis cDNA clone: bphyst012j10, full insert sequence	gi|159489791|ref|XP_001702878.1|	83	75.5	2e-12	ribosomal protein L38 [Chlamydomonas reinhardtii]	sp|O22860|RL38_ARATH	81	73.9	2e-13	60S ribosomal protein L38 OS=Arabidopsis thaliana GN=RPL38A PE=2 SV=1	cre:CHLREDRAFT_194928	83	75.5	8e-13	RPL38; ribosomal protein L38, component of cytosolic 80S ribosome and 60S large subunit ; K02923 large subunit ribosomal protein L38e														|G10_Y-G2.ab1|
RYG170	191	62.83		1	181	74	108	56.48	gb|EU934239.1|	100	67.9	2e-08	Bemisia tabaci heat shock protein 20 (hsp20) mRNA, complete cds																													|H01_Y-G3.ab1|
RYG171	228	57.46		1	61	228	168	52.38	emb|AJ605576.1|	100	73.8	3e-10	Plasmodiophora brassicae mRNA expressed during secondary infection, clone CC240																													|H03_Y-G2.ab1|
RYG172	183	57.92	Y	1	38	181	144	64.58																																		|H05_ZX-FJHSC.ab1|
RYG173	243	60.91	Y	1	234	115	120	50																																		|H07_Y-G1.ab1|
RYG174	464	57.97		1	4	198	195	61.54	gb|EU373530.1|	99	805	0	Paenibacillus sp. FR1_159_C 16S ribosomal RNA gene, partial sequence	gi|145690675|gb|ABP91180.1|	74	196	5e-49	unknown protein [Streptococcus suis 98HAH33]						hmo:HM1_3148	76	136	4e-31	hypothetical protein														|H08_Y-G1.ab1|
RYG175	248	54.44	Y	1	30	200	171	52.63																																		|H09_Y-G2.ab1|
RYG176	389	60.93		1	339	1	339	60.18	ref|XM_001977773.1|	83	115	2e-22	Drosophila erecta zwischenferment (Dere\Zw), mRNA	gi|21262179|dbj|BAB96757.1|	83	204	2e-51	glucose-6-phosphate dehydrogenase 1 [Chlorella vulgaris]	sp|Q9LK23|G6PD5_ARATH	66	167	1e-41	Glucose-6-phosphate 1-dehydrogenase, cytoplasmic isoform 1 OS=Arabidopsis thaliana GN=ACG9 PE=2 SV=1	ppp:PHYPADRAFT_110351	70	177	2e-43	hypothetical protein; K00036 glucose-6-phosphate 1-dehydrogenase [EC:1.1.1.49]		YNL241c	4e-37	Sce	G	COG0364	Glucose-6-phosphate 1-dehydrogenase	METABOLISM	Carbohydrate transport and metabolism	|IPR001282:Glucose-6-phosphate dehydrogenase|	|GO:0004345:glucose-6-phosphate dehydrogenase activity|		|GO:0006006:glucose metabolic process|	|H09_Y-G3.ab1|
RYG177	273	64.1		1	37	153	117	59.83	emb|AJ605576.1|	100	67.9	3e-08	Plasmodiophora brassicae mRNA expressed during secondary infection, clone CC240	gi|302844247|ref|XP_002953664.1|	47	72	2e-11	prolyl 4-hydroxylase alpha subunit-like protein [Volvox carteri f. nagariensis]						cre:CHLREDRAFT_96954	47	72	9e-12	hypothetical protein														|H10_Y-G1.ab1|
RYG178	201	69.65		1																																						|H12_Y-G3.ab1|
RYG179	189	64.55		1	62	187	126	66.67																																		|Y+G-4_A02_016.ab1|
RYG180	482	65.15		1	439	2	438	64.84						gi|116781465|gb|ABK22110.1|	56	79.3	1e-13	ubiquinol-cytochrome C reductase complex [Picea sitchensis]	sp|P48502|QCR7_SOLTU	50	73.9	3e-13	Cytochrome b-c1 complex subunit 7 OS=Solanum tuberosum PE=1 SV=1	ath:AT4G32470	53	76.6	4e-13	ubiquinol-cytochrome C reductase complex 14 kDa protein, putative ; K00417 ubiquinol-cytochrome c reductase subunit 7 [EC:1.10.2.2]										|IPR003197:Cytochrome bd ubiquinol oxidase, 14 kDa subunit|	|GO:0008121:ubiquinol-cytochrome-c reductase activity|		|GO:0006118:electron transport|GO:0006122:mitochondrial electron transport, ubiquinol to cytochrome c|	|Y+G-4_A09_079.ab1|
RYG181	306	63.07		1	54	305	252	59.52	gb|AF317897.1|	90	317	2e-83	Helicosporidium sp. AT-2000 beta tubulin gene, partial cds	gi|149212507|gb|ABR22558.1|	90	184	3e-45	beta-tubulin [Micromonas pusilla]	sp|P22852|TBB_POLAG	90	183	2e-46	Tubulin beta chain OS=Polytomella agilis GN=TUBB1 PE=3 SV=1	cre:CHLREDRAFT_129876	90	183	2e-45	TUB1; beta tubulin 1		ECU03g0820i	3e-37	Ecu	Z	COG5023	Tubulin	CELLULAR PROCESSES AND SIGNALING	Cytoskeleton	|IPR002453:Beta tubulin|IPR008280:Tubulin/FtsZ, C-terminal|	|GO:0003924:GTPase activity|GO:0005198:structural molecule activity|GO:0005525:GTP binding|	|GO:0005874:microtubule|GO:0043234:protein complex|	|GO:0007018:microtubule-based movement|GO:0051258:protein polymerization|	|Y+G-4_B03_029.ab1|
RYG182	440	64.32		1	137	424	288	64.24						gi|88804440|ref|ZP_01119960.1|	51	97.1	5e-19	hypothetical protein [Robiginitalea biformata HTCC2501]						pzu:PHZ_c1672	49	94	2e-18	hypothetical protein														|Y+G-4_B12_094.ab1|
RYG183	155	59.35		1																																						|Y+G-4_C05_043.ab1|
RYG184	674	63.2	Y	1	217	603	387	65.37						gi|255576641|ref|XP_002529210.1|	52	176	2e-42	signalosome subunit [Ricinus communis]	sp|Q8W206|CSN6A_ARATH	48	159	1e-38	COP9 signalosome complex subunit 6a OS=Arabidopsis thaliana GN=CSN6A PE=1 SV=2	ppp:PHYPADRAFT_179257	51	170	4e-41	hypothetical protein														|Y+G-4_C09_075.ab1|
RYG185	219	36.53	Y	1	88	219	132	18.94																																		|Y+G-4_C11_091.ab1|
RYG186	459	65.14	Y	1	337	107	231	65.8	ref|XM_001701425.1|	93	69.9	1e-08	Chlamydomonas reinhardtii rhomboid-like protease (RBL4) mRNA, complete cds	gi|145352382|ref|XP_001420528.1|	53	71.6	2e-11	predicted protein [Ostreococcus lucimarinus CCE9901]						olu:OSTLU_26597	53	71.6	1e-11	predicted protein; K07059										|IPR002610:Peptidase S54, rhomboid|		|GO:0016021:integral to membrane|		|Y+G-4_D02_010.ab1|
RYG187	180	64.44		1	144	1	144	63.19	dbj|AK249492.1|	83	93.7	3e-16	Hordeum vulgare subsp. vulgare cDNA clone: FLbaf36c21, mRNA sequence	gi|255540177|ref|XP_002511153.1|	93	96.3	9e-19	alpha-1,4-glucan-protein synthase, UDP-forming [Ricinus communis]	sp|P80607|UPTG_MAIZE	93	95.5	7e-20	Alpha-1,4-glucan-protein synthase [UDP-forming] OS=Zea mays GN=UPTG PE=1 SV=2	osa:4343849	93	95.9	5e-19	Os07g0604800; hypothetical protein										|IPR004901:Alpha-1,4-glucan-protein synthase, UDP-forming|	|GO:0047210:alpha-1,4-glucan-protein synthase (UDP-forming) activity|	|GO:0005794:Golgi apparatus|GO:0009505:cellulose and pectin-containing cell wall|	|GO:0030244:cellulose biosynthetic process|	|Y+G-4_D11_089.ab1|
RYG188	220	57.73	Y	1	70	219	150	52.67	gb|DQ518929.1|	100	60	5e-06	Bordetella parapertussis strain Bpp5 subtractive hybridization product 6723 genomic sequence																													|Y+G-4_E06_040.ab1|
RYG189	215	53.95	Y	1	29	199	171	51.46																																		|Y+G-4_E10_072.ab1|
RYG190	365	60		1	84	278	195	57.44																																		|Y+G-4_E11_087.ab1|
RYG191	140	70.71		1																																						|Y+G-4_F02_006.ab1|
RYG192	365	57.26		1	97	261	165	54.55	gb|FJ808643.1|	100	650	0	Anas poecilorhyncha voucher KU08025 cytochrome oxidase subunit I (COI) gene, partial cds; mitochondrial	gi|197256896|gb|ACH55590.1|	79	162	8e-39	cytochrome oxidase subunit 1 [Stercorarius antarcticus]	sp|O03539|COX1_NOTPE	80	161	1e-39	Cytochrome c oxidase subunit 1 (Fragment) OS=Nothoprocta perdicaria GN=MT-CO1 PE=3 SV=1	oaa:808704	78	158	7e-38	COX1; cytochrome c oxidase subunit I ; K02256 cytochrome c oxidase subunit I [EC:1.9.3.1]		Q0070	4e-24	Sce	C	COG0843	Heme/copper-type cytochrome/quinol oxidases, subunit 1	METABOLISM	Energy production and conversion	|IPR000883:Cytochrome c oxidase, subunit I|	|GO:0005506:iron ion binding|GO:0020037:heme binding|	|GO:0016021:integral to membrane|	|GO:0006118:electron transport|GO:0009060:aerobic respiration|	|Y+G-4_F07_053.ab1|
RYG193	109	57.8		1																																						|Y+G-4_F09_069.ab1|
RYG194	323	57.28	Y	1	293	117	177	59.89																																		|Y+G-4_F12_086.ab1|
RYG195	278	62.59		1	33	278	246	61.79	ref|XM_002503267.1|	94	77.8	3e-11	Micromonas sp. RCC299 chromosome 6 predicted protein (MICPUN_108491) mRNA, complete cds	gi|117380755|gb|ABK34467.1|	59	113	7e-24	eukaryotic initiation factor 3e [Oryza sativa]	sp|Q641X8|EIF3E_RAT	52	89.7	4e-18	Eukaryotic translation initiation factor 3 subunit E OS=Rattus norvegicus GN=Eif3e PE=2 SV=1	osa:4342741	59	113	3e-24	Os07g0222300; hypothetical protein ; K03250 translation initiation factor eIF-3 subunit 6		SPBC646.09c	5e-17	---	---	---	---	---	---					|Y+G-4_G01_003.ab1|
RYG196	246	67.48		1	212	3	210	67.62																																		|Y+G-4_G06_036.ab1|
RYG197	179	64.8		1	108	1	108	64.81						gi|159488634|ref|XP_001702310.1|	65	68.2	3e-10	arginine deiminase [Chlamydomonas reinhardtii]																								|Y+G-4_G12_084.ab1|
RYG198	207	58.94	Y	1																																						|Y+G-4_H08_050.ab1|
RYG199	193	64.77		1	158	3	156	64.1	ref|XM_001909286.1|	97	65.9	7e-08	Podospora anserina DSM 980 hypothetical protein (PODANSg6356) partial mRNA	gi|225440638|ref|XP_002278975.1|	69	80.5	5e-14	probable 26S proteasome non-ATPase regulatory subunit 7 [Vitis vinifera]	sp|O24412|PSD7_ARATH	61	75.1	1e-13	Probable 26S proteasome non-ATPase regulatory subunit 7 OS=Arabidopsis thaliana GN=RPN8 PE=2 SV=1	ppp:PHYPADRAFT_193347	67	78.6	9e-14	hypothetical protein; K03038 26S proteasome regulatory subunit N8														|Y+G-5_A06_048.ab1|
RYG200	253	61.66		1	61	189	129	56.59																																		|Y+G-5_A07_063.ab1|
RYG201	334	60.48		1	97	267	171	57.89																																		|Y+G-5_B06_046.ab1|
RYG202	176	59.66		1	107	3	105	65.71																																		|Y+G-5_B08_062.ab1|
RYG203	191	53.4		1	39	161	123	48.78																																		|Y+G-5_C05_043.ab1|
RYG204	180	66.67		1	110	3	108	66.67																																		|Y+G-5_C07_059.ab1|
RYG205	183	66.12		1	135	1	135	65.19																																		|Y+G-5_C11_091.ab1|
RYG206	213	64.79		1	131	3	129	64.34																																		|Y+G-5_D12_090.ab1|
RYG207	275	60.73		1	140	3	138	65.94																																		|Y+G-5_E02_008.ab1|
RYG208	147	63.95		1																																						|Y+G-5_E03_023.ab1|
RYG209	149	60.4	Y	1	26	148	123	58.54																																		|Y+G-5_E11_087.ab1|
RYG210	310	55.81	Y	1	100	276	177	50.28																																		|Y+G-5_F03_021.ab1|
RYG211	256	62.5		1	118	2	117	64.1																														|IPR013032:EGF-like region|				|Y+G-5_F08_054.ab1|
RYG212	312	60.58		1																																						|Y+G-5_G12_084.ab1|
RYG213	181	61.88	Y	1																																						|Y+G-5_H08_050.ab1|
RYG214	208	65.38	Y	1																																						|Y+G-5_H09_065.ab1|
RYG215	255	55.29	Y	1	216	43	174	54.02																																		|Y+G-6_A03_031.ab1|
RYG216	171	65.5	Y	1	163	2	162	66.67																																		|Y+G-6_A04_032.ab1|
RYG217	134	67.16		1																																						|Y+G-6_A06_048.ab1|
RYG218	168	64.88		1	116	3	114	64.04																														|IPR006977:Yip1 domain|				|Y+G-6_A12_096.ab1|
RYG219	327	63.61		1	272	3	270	64.81	emb|CT834200.1|	84	117	4e-23	Oryza sativa (indica cultivar-group) cDNA clone:OSIGCEA042O23, full insert sequence	gi|242034227|ref|XP_002464508.1|	75	149	9e-35	ribosomal protein L21e [Sorghum bicolor]	sp|Q9FDZ9|RL212_ARATH	71	144	2e-34	60S ribosomal protein L21-2 OS=Arabidopsis thaliana GN=RPL21E PE=2 SV=1	osa:4348839	73	145	8e-34	Os10g0465800; hypothetical protein ; K02889 large subunit ribosomal protein L21e		SPBC365.03c	4e-26	Spo	J	COG2139	Ribosomal protein L21E	INFORMATION STORAGE AND PROCESSING	Translation, ribosomal structure and biogenesis	|IPR001147:Ribosomal protein L21e|IPR008991:Translation protein SH3-like|	|GO:0003735:structural constituent of ribosome|	|GO:0005622:intracellular|GO:0005840:ribosome|	|GO:0006412:translation|	|Y+G-6_B03_029.ab1|
RYG220	126	66.67		1																																						|Y+G-6_B05_045.ab1|
RYG221	182	67.03		1																																						|Y+G-6_B12_094.ab1|
RYG222	163	58.28		1																																						|Y+G-6_C02_012.ab1|
RYG223	307	70.36		1	192	61	132	69.7																																		|Y+G-6_C06_044.ab1|
RYG224	202	65.35		1	52	201	150	64.67	gb|FJ403591.1|	95	67.9	2e-08	Triticum aestivum fructose-bisphosphate aldolase gene, complete cds	gi|71370872|gb|AAZ30665.1|	75	87.8	3e-16	fructose-bisphosphate aldolase [Leucosolenia sp. KP-2005]	sp|P53448|ALDOC_CARAU	68	81.3	1e-15	Fructose-bisphosphate aldolase C OS=Carassius auratus GN=aldoc PE=2 SV=2	dre:792692	70	84.3	2e-15	aldocl; aldolase c, fructose-bisphosphate, like (EC:4.1.2.13); K01623 fructose-bisphosphate aldolase, class I [EC:4.1.2.13]										|IPR000741:Fructose-bisphosphate aldolase, class-I|IPR013785:Aldolase-type TIM barrel|	|GO:0003824:catalytic activity|GO:0004332:fructose-bisphosphate aldolase activity|		|GO:0006096:glycolysis|GO:0008152:metabolic process|	|Y+G-6_D11_089.ab1|
RYG225	532	51.88		1	347	3	345	50.43																														|IPR004853:Protein of unknown function DUF250|				|Y+G-6_E02_008.ab1|
RYG226	282	58.16	Y	1	157	2	156	54.49																																		|Y+G-6_E04_024.ab1|
RYG227	379	64.64		1	58	288	231	66.67																														|IPR006162:Phosphopantetheine attachment site|	|GO:0031177:phosphopantetheine binding|			|Y+G-6_E06_040.ab1|
RYG228	475	57.68		1	415	2	414	57.97																																		|Y+G-6_E08_056.ab1|
RYG229	275	58.18		1	123	1	123	62.6																																		|Y+G-6_F01_005.ab1|
RYG230	223	61.88	Y	1																																						|Y+G-6_G01_003.ab1|
RYG231	262	57.63	Y	1																																						|Y+G-6_G02_004.ab1|
RYG232	270	60.37	Y	1	31	270	240	58.33																																		|Y+G-6_G04_020.ab1|
RYG233	220	53.18		1	117	218	102	50.98																																		|Y+G-6_G08_052.ab1|
RYG234	253	67.19		1	215	24	192	64.58	ref|XM_001697467.1|	86	202	6e-49	Chlamydomonas reinhardtii glutamate-1-semialdehyde aminotransferase (GSA) mRNA, complete cds	gi|159478861|ref|XP_001697519.1|	62	100	5e-20	glutamate-1-semialdehyde aminotransferase [Chlamydomonas reinhardtii]	sp|Q39566|GSA_CHLRE	62	100	2e-21	Glutamate-1-semialdehyde 2,1-aminomutase, chloroplastic OS=Chlamydomonas reinhardtii GN=GSA PE=2 SV=1	cre:CHLREDRAFT_138524	62	100	2e-20	GSA; glutamate-1-semialdehyde aminotransferase (EC:5.4.3.8); K01845 glutamate-1-semialdehyde 2,1-aminomutase [EC:5.4.3.8]		alr3265	7e-19	Nos	H	COG0001	Glutamate-1-semialdehyde aminotransferase	METABOLISM	Coenzyme transport and metabolism					|Y+G-6_G09_067.ab1|
RYG235	143	67.83		1	26	142	117	64.96																																		|Y+G-6_H02_002.ab1|
RYG236	808	56.19		1	170	649	480	56.04	gb|DQ507336.1|	100	69.9	2e-08	Belgica antarctica clone Ba-U117 acyl-CoA desaturase-like mRNA, partial cds	gi|192810986|ref|ZP_03039658.1|	31	57.8	1e-06	FAD linked oxidase domain protein [Geobacillus sp. Y412MC10]																								|Y+G-6_H03_017.ab1|
RYG237	189	58.2		1	141	1	141	58.16																																		|Y+G-6_H05_033.ab1|
RYG238	335	57.91		1	200	3	198	56.06																																		|Y+G-6_H06_034.ab1|
RYG239	454	66.96		1	391	2	390	67.69	ref|XM_001702589.1|	83	244	3e-61	Chlamydomonas reinhardtii ribosomal protein L3, component of cytosolic 80S ribosome and 60S large subunit (RPL3) mRNA, complete cds	gi|159489312|ref|XP_001702641.1|	77	159	4e-46	ribosomal protein L3 [Chlamydomonas reinhardtii]	sp|P36584|RL3B_SCHPO	73	154	6e-46	60S ribosomal protein L3-B OS=Schizosaccharomyces pombe GN=rpl3b PE=2 SV=2	cre:CHLREDRAFT_126189	77	159	2e-46	RPL3; ribosomal protein L3, component of cytosolic 80S ribosome and 60S large subunit ; K02925 large subunit ribosomal protein L3e		SPAPB8E5.06c	2e-46	Spo	J	COG0087	Ribosomal protein L3	INFORMATION STORAGE AND PROCESSING	Translation, ribosomal structure and biogenesis					|Y+G-6_H08_050.ab1|
RYG240	247	55.47	Y	1																																						|Y+G-6_H09_065.ab1|
RYG241	144	60.42	Y	1	4	144	141	60.28																																		|Y+G-7_A01_015.ab1|
RYG242	294	34.01	Y	1	266	24	243	27.57																																		|Y+G-7_A07_063.ab1|
RYG243	124	53.23	Y	1																																						|Y+G-7_A11_095.ab1|
RYG244	266	55.64		1	67	264	198	54.55																																		|Y+G-7_B06_046.ab1|
RYG245	188	64.36		1																																						|Y+G-7_B10_078.ab1|
RYG246	536	59.33		1	284	535	252	60.32						gi|32475986|ref|NP_868980.1|	36	90.1	9e-17	surface protein Sur1 [Rhodopirellula baltica SH 1]	sp|P38287|CSH1_YEAST	33	73.2	7e-13	Mannosyl phosphorylinositol ceramide synthase CSH1 OS=Saccharomyces cerevisiae GN=CSH1 PE=1 SV=1	rba:RB9614	36	90.1	4e-17	sur1; surface protein SUR1		YBR161w	3e-13	Sce	M	COG3774	Mannosyltransferase OCH1 and related enzymes	CELLULAR PROCESSES AND SIGNALING	Cell wall/membrane/envelope biogenesis					|Y+G-7_B11_093.ab1|
RYG247	371	66.58		1	218	3	216	64.81																																		|Y+G-7_C09_075.ab1|
RYG248	566	63.6	Y	1	369	1	369	61.52	emb|FN327715.1|	94	93.7	1e-15	Schistosoma japonicum isolate Anhui non-coing mRNA clone SJFCA3190.002|FSA001-P00002-M12																													|Y+G-7_C10_076.ab1|
RYG249	172	65.7		1	148	2	147	65.99																																		|Y+G-7_D09_073.ab1|
RYG250	448	34.82	Y	1	259	399	141	30.5																																		|Y+G-7_E04_024.ab1|
RYG251	285	56.14	Y	1	43	276	234	53.85																																		|Y+G-7_F03_021.ab1|
RYG252	200	67		1					ref|XM_001689618.1|	98	93.7	3e-16	Chlamydomonas reinhardtii ribosomal protein S2, component of cytosolic 80S ribosome and 40S small subunit (RPS2) mRNA, complete cds	gi|159462880|ref|XP_001689670.1|	75	92	2e-17	ribosomal protein S2 [Chlamydomonas reinhardtii]	sp|P49154|RS2_URECA	69	84.7	1e-16	40S ribosomal protein S2 OS=Urechis caupo GN=RPS2 PE=2 SV=1	cre:CHLREDRAFT_195602	75	92	8e-18	RPS2; ribosomal protein S2, component of cytosolic 80S ribosome and 40S small subunit ; K02981 small subunit ribosomal protein S2e		SPCC576.08c	5e-14	Spo	J	COG0098	Ribosomal protein S5	INFORMATION STORAGE AND PROCESSING	Translation, ribosomal structure and biogenesis					|Y+G-7_G04_020.ab1|
RYG253	175	14.29	Y	1																																						|Y+G-7_G08_052.ab1|
RYG254	323	58.51		1	75	248	174	58.05																																		|Y+G-7_H03_017.ab1|
RYG255	162	54.32		1																																						|Y+G-8_A11_095.ab1|
RYG256	179	66.48		1	108	1	108	70.37																																		|Y+G-8_B11_093.ab1|
RYG257	360	56.11		1	206	3	204	53.92																																		|Y+G-8_C04_028.ab1|
RYG258	307	57	Y	1																																						|Y+G-8_C06_044.ab1|
RYG259	432	56.94	Y	1	207	422	216	51.39																																		|Y+G-8_C10_076.ab1|
RYG260	189	66.67		1	3	188	186	66.67																																		|Y+G-8_D02_010.ab1|
RYG261	114	61.4	Y	1	4	114	111	61.26																																		|Y+G-8_D05_041.ab1|
RYG262	168	61.9	Y	1	64	168	105	52.38																																		|Y+G-8_D07_057.ab1|
RYG263	261	46.74		1	18	245	228	45.18	gb|GQ343066.1|	100	517	1e-144	Uncultured organism clone CA_O4DDa01_05 tetracycline resistance protein C, tetracycline resistance protein D, and putative transposase genes, complete cds	gi|218561672|ref|YP_002394584.1|	100	165	2e-39	transposase [Escherichia fergusonii ATCC 35469]						ypi:YpsIP31758_2541	100	165	7e-40	IS10, transposase										|IPR012337:Polynucleotidyl transferase, Ribonuclease H fold|	|GO:0003676:nucleic acid binding|			|Y+G-8_E03_023.ab1|
RYG264	213	61.97		1																																						|Y+G-8_E04_024.ab1|
RYG265	187	63.1		1	143	27	117	58.97	ref|XM_002503583.1|	100	83.8	3e-13	Micromonas sp. RCC299 chromosome 7 predicted protein (MICPUN_97670) mRNA, complete cds	gi|145524970|ref|XP_001448307.1|	66	75.1	2e-12	long-chain acyl-CoA synthetase [Paramecium tetraurelia strain d4-2]	sp|Q55DR6|FCSA_DICDI	59	74.7	1e-13	Fatty acyl-CoA synthetase OS=Dictyostelium discoideum GN=fcsA PE=1 SV=1	ptm:GSPATT00015769001	66	75.1	1e-12	hypothetical protein										|IPR000873:AMP-dependent synthetase and ligase|	|GO:0003824:catalytic activity|		|GO:0008152:metabolic process|	|Y+G-8_E05_039.ab1|
RYG266	353	67.42		1	288	1	288	67.36	ref|XM_002504263.1|	80	91.7	2e-15	Micromonas sp. RCC299 chromosome 9 predicted protein (MICPUN_108906) mRNA, complete cds	gi|8131699|dbj|BAA96366.1|	82	126	1e-29	ribosomal protein S13 [Panax ginseng]	sp|P62302|RS13_SOYBN	78	120	5e-29	40S ribosomal protein S13 OS=Glycine max GN=RPS13 PE=2 SV=1	ppp:PHYPADRAFT_175978	77	121	6e-28	hypothetical protein		SPAC6F6.07c	3e-23	Spo	J	COG0184	Ribosomal protein S15P/S13E	INFORMATION STORAGE AND PROCESSING	Translation, ribosomal structure and biogenesis	|IPR012606:Ribosomal protein S13/S15, N-terminal|	|GO:0003735:structural constituent of ribosome|	|GO:0005840:ribosome|	|GO:0006412:translation|	|Y+G-8_E07_055.ab1|
RYG267	177	62.71		1	43	177	135	60																																		|Y+G-8_E08_056.ab1|
RYG268	225	51.11		1																																						|Y+G-8_E10_072.ab1|
RYG269	242	66.53		1	97	198	102	64.71																																		|Y+G-8_G+Y-8_G07_051.ab1|
RYG270	216	62.5		1	51	215	165	61.21																																		|Y+G-8_G+Y-8_G10_068.ab1|
RYG271	211	67.3		1	184	2	183	66.67																																		|Y+G-8_G+Y-8_H04_018.ab1|
RYG272	288	53.12	Y	1	175	288	114	62.28																																		|Y+G-8_G+Y-8_H08_050.ab1|
RYG273	459	62.31		1	29	457	429	61.77																																		|Y+G-8_G+Y-8_H09_065.ab1|
RYG274	231	58.01		1	215	3	213	57.75																																		|Y+G-8_G+Y-8_H10_066.ab1|
RYG275	164	60.98		1																																						|Y+G-8_G+Y-8_H12_082.ab1|
RYG276	276	61.96		1	262	2	261	60.92						gi|159483955|ref|XP_001700026.1|	61	108	2e-22	alpha-SNAP [Chlamydomonas reinhardtii]	sp|P93798|SNAA_VITVI	50	95.9	5e-20	Alpha-soluble NSF attachment protein OS=Vitis vinifera PE=2 SV=1	cre:CHLREDRAFT_23974	61	108	1e-22	SNAPA1; alpha-SNAP										|IPR011990:Tetratricopeptide-like helical|	|GO:0005488:binding|			|Y+G-8_G02_004.ab1|
RYG277	198	66.16		1					ref|XM_002504012.1|	88	79.8	5e-12	Micromonas sp. RCC299 chromosome 7 predicted protein (MICPUN_108678) mRNA, complete cds	gi|255080984|ref|XP_002504058.1|	56	58.2	3e-07	ribosomal protein L6e [Micromonas sp. RCC299]																				|IPR000915:Ribosomal protein L6E|	|GO:0003735:structural constituent of ribosome|	|GO:0005622:intracellular|GO:0005840:ribosome|	|GO:0006412:translation|	|Y+G-8_G04_020.ab1|
RYG278	202	58.42	Y	1	201	52	150	54																																		|Y+G-8_G08_052.ab1|
RYG279	121	58.68	Y	1																																						|Y+G-8_G11_083.ab1|
RYG280	220	50.45	Y	1	168	28	141	48.94																																		|Y+G-8_H02_002.ab1|
RYG281	257	58.75		1	201	82	120	55.83																																		|Y+G-8_H04_018.ab1|
RYG282	304	61.51		1	107	3	105	58.1	ref|XM_001698949.1|	86	101	2e-18	Chlamydomonas reinhardtii strain CC-503 cw92 mt+	gi|219425478|ref|XP_002210535.1|	67	108	2e-22	hypothetical protein [Branchiostoma floridae]	sp|Q64232|GPSN2_RAT	62	96.7	3e-20	Synaptic glycoprotein SC2 OS=Rattus norvegicus GN=Gpsn2 PE=2 SV=1	bfo:BRAFLDRAFT_123019	67	108	8e-23	hypothetical protein ; K10258 enoyl reductase [EC:1.3.1.-]														|Y+G-8_H05_033.ab1|
RYG283	320	59.38		1																																						|Y+G-8_H09_065.ab1|
RYG284	153	54.9		1																																						|Y+G-8_H12_082.ab1|
